# Supplementary material for: Large scale prospective evaluation of co-folding across 557 Mac1-ligand complexes and three virtual screens
Source: bioRxiv. 2025 Dec 29:2025.12.25.696505. Preprint. [Version 2] doi: 10.64898/2025.12.25.696505 (PMC12776374; doi:10.64898/2025.12.25.696505)
Supplement: Supplement 2 — • Supplementary Table1 : X-ray data statistics will be released after a small delay to preserve the potential for blind predictions by any new methods. • Supplementary Table2 : Pairwise similarity between each dataset (Mac1, AmpC, σ2, D4) based on ECFP-4 TC and MCS%. [file media-2.xlsx]

## Sheet: Pairwise_TC(Mac1)
SMILES	O=C1CCCN1NC1=CC(NC2=CC=CC(F)=C2)=NC=N1	O=C1CCCN1NC1=CC(NC2=CC=CC=C2F)=NC=N1	O=C1CCCN1NC1=CC(NC2=CC=CC=C2)=NC=N1	O=C1CCCN1NC1=NC=NC2=C1C1=CC=CN=C1N2	O=C1CCCN1NC1=NC=NC=C1C1=NC=CC=C1Cl	O=C1CCCN1NC1=NC=NC=C1C1=CC=CC=N1	CCOC(=O)C[C@@H](NC(=O)C1=CC=NC2=C1N=C(O)N2)C1=CC=C(F)C=C1	C=C1COC[C@H]1NC1=NC=NC2=C1C1=CC=C(F)C=C1N2	O=C(O)C[C@H](NC(=O)C1=CC=CC2=NC=CN12)C1=CC=C(Cl)C(F)=C1	O=C(O)C[C@H](NC(=O)C1=CC=CC2=C1OCO2)C1=CC=C(Cl)C=C1	O=C(N[C@@H](CCO)C1=CC=C(Br)C=C1)C1=CN=CC2=C1NC=N2	O=C1NCC[C@H]1NC1=NC=NC2=C1C1=CC=CC=C1N2	CCOC(=O)C[C@@H](NC(=O)C1=CC=NC2=C1CCN2)C1=CC=C(F)C=C1F	N#CC1=CN=C2N=CNC(NN3CCCC3=O)=C21	COC(=O)C1=CC2=C(NN3CCCC3=O)N=CN=C2N1	O=C1CC[C@@H](C2=CC=CS2)N1NC1=NC=NC2=C1C=CN2	NC(=O)C1=CNC2=NC=NC(NN3CCCC3=O)=C12	O=C1CC[C@@H](C2=CC=CC=C2)N1NC1=NC=NC2=C1C1=CC=C(F)C=C1N2	O=C1CC[C@@H](C2=CC=CC=C2)N1NC1=NC=NC2=C1C=CN2	O=C1CCCN1NC1=C2C=CN=C2N=CN1	C[C@H]1CCC(=O)N1NC1=NC(Cl)=NC2=C1C=CN2	NC1=NC(NN2C(=O)CC[C@H]2C2=CC=CC=C2)=C2C=CNC2=N1	COC(=O)C1=CC2=C(NN3C(=O)CC[C@H]3C3=CC=CC=C3)N=CN=C2N1	COC(=O)C1=C(Br)C2=C(NN3C(=O)CC[C@@H]3C)N=CN=C2N1	COC(=O)C1=C(Br)C2=C(NN3CCCC3=O)N=CNC2=N1	CC1=C(C)C2=C(NN3C(=O)CC[C@@H]3C)N=C(Cl)N=C2N1	C[C@H]1CCC(=O)N1NC1=NC(Cl)=NC2=C1C(C(F)(F)F)=CN2	C[C@H]1CCC(=O)N1NC1=NC=NC2=C1C(Br)=CN2	O=C1CC[C@H](C2=CC=CC=C2)N1NC1=NC=NC2=C1C=C(I)N2	O=C1CC[C@@H](C2=CC=CC=C2)N1NC1=NC=NC2=C1C(I)=CN2	O=C1CC[C@@H](C2=CC=CC=C2)N1NC1=NC(Cl)=NC2=C1C(C(F)(F)F)=CN2	O=C1CCCN1NC1=C2C(=NC=C2C(F)(F)F)NC(Cl)=N1	C[C@H]1CCC(=O)N1NC1=NC=NC2=C1C=C(Br)N2	C[C@H]1CCC(=O)N1NC1=NC(Cl)=NC2=C1C(Br)=CN2	O=C1CC[C@@H](C2=CC=CC=C2)N1NC1=NC=NC2=C1C1=CC=CC=C1N2	NC(=O)C1=CNC2=NC=NC(NN3C(=O)CC[C@H]3C3=CC=CC=C3)=C12	CC(C)(C)OC(=O)C1=CC2=C(NN3CCCC3=O)N=CN=C2N1	O=C1CCCN1NC1=C2C(=NC=C2Br)NC=N1	C[C@H]1CCC(=O)N1NC1=NC=NC2=C1C(Cl)=CN2	CC1=C(C)C2=C(NN3CCCC3=O)N=C(Cl)N=C2N1	CC(C)(C)OC(=O)C1=CC2=C(NN3C(=O)CC[C@H]3C3=CC=CC=C3)N=CN=C2N1	C[C@H]1CCC(=O)N1NC1=NC=NC2=C1C(C(N)=O)=CN2	CC1=CC2=C(NN3C(=O)CC[C@@H]3C)N=CN=C2N1	CCC1=CN=C2NC=NC(NN3CCCC3=O)=C21	O=C1CCCN1NC1=C2C=C(Br)N=C2N=CN1	C[C@H]1CCC(=O)N1NC1=NC=NC2=C1C=CN2	C[C@H]1CCC(=O)N1NC1=NC=NC2=C1C=C(Cl)N2	CC1=CC2=C(NN3C(=O)CC[C@H]3C3=CC=CC=C3)N=CN=C2N1	O=C1CCCN1NC1=C2C=C(Cl)N=C2N=CN1
O=C1CCCN1NC1=CC(NC2=CC=CC(F)=C2)=NC=N1	1	0.666667	0.76087	0.409836	0.353846	0.370968	0.116279	0.186667	0.158537	0.1	0.0843373	0.166667	0.162791	0.30303	0.353846	0.213333	0.370968	0.30137	0.225352	0.35	0.164384	0.171053	0.217949	0.194805	0.28169	0.135135	0.153846	0.217391	0.232877	0.232877	0.17284	0.308824	0.214286	0.16	0.236111	0.223684	0.333333	0.31746	0.214286	0.276923	0.207317	0.205479	0.217391	0.307692	0.333333	0.220588	0.214286	0.232877	0.333333
O=C1CCCN1NC1=CC(NC2=CC=CC=C2F)=NC=N1	0.666667	1	0.702128	0.393443	0.359375	0.4	0.104651	0.157895	0.160494	0.0875	0.0853659	0.185714	0.151163	0.307692	0.359375	0.216216	0.354839	0.27027	0.246377	0.355932	0.166667	0.189189	0.236842	0.181818	0.285714	0.152778	0.155844	0.202899	0.253521	0.236111	0.189873	0.313433	0.217391	0.162162	0.239437	0.226667	0.338235	0.322581	0.2	0.301587	0.225	0.191781	0.220588	0.3125	0.33871	0.223881	0.217391	0.253521	0.33871
O=C1CCCN1NC1=CC(NC2=CC=CC=C2)=NC=N1	0.76087	0.702128	1	0.446429	0.383333	0.428571	0.0833333	0.135135	0.139241	0.106667	0.0897436	0.19697	0.117647	0.327869	0.383333	0.228571	0.403509	0.285714	0.28125	0.381818	0.176471	0.217391	0.267606	0.208333	0.30303	0.144928	0.148649	0.234375	0.287879	0.287879	0.2	0.3125	0.230769	0.171429	0.292308	0.275362	0.359375	0.344828	0.230769	0.3	0.253333	0.220588	0.234375	0.333333	0.362069	0.238095	0.230769	0.287879	0.362069
O=C1CCCN1NC1=NC=NC2=C1C1=CC=CN=C1N2	0.409836	0.393443	0.446429	1	0.517241	0.491228	0.129412	0.253521	0.117647	0.0864198	0.111111	0.377049	0.123596	0.323077	0.517241	0.3	0.517857	0.376812	0.318182	0.396552	0.214286	0.236111	0.319444	0.314286	0.338235	0.2	0.184211	0.3125	0.343284	0.323529	0.202532	0.369231	0.328125	0.208333	0.435484	0.309859	0.483871	0.383333	0.307692	0.383333	0.302632	0.294118	0.333333	0.370968	0.333333	0.31746	0.328125	0.343284	0.333333
O=C1CCCN1NC1=NC=NC=C1C1=NC=CC=C1Cl	0.353846	0.359375	0.383333	0.517241	1	0.673077	0.0888889	0.1375	0.154762	0.111111	0.108434	0.211268	0.120879	0.313433	0.363636	0.223684	0.380952	0.227848	0.236111	0.383333	0.208333	0.181818	0.2125	0.205128	0.309859	0.178082	0.179487	0.211268	0.226667	0.226667	0.197531	0.378788	0.208333	0.186667	0.246575	0.217949	0.342857	0.370968	0.26087	0.349206	0.202381	0.2	0.211268	0.359375	0.323077	0.231884	0.242857	0.226667	0.365079
O=C1CCCN1NC1=NC=NC=C1C1=CC=CC=N1	0.370968	0.4	0.428571	0.491228	0.673077	1	0.091954	0.128205	0.119048	0.0875	0.1125	0.220588	0.125	0.328125	0.380952	0.232877	0.4	0.236842	0.264706	0.403509	0.183099	0.205479	0.236842	0.197368	0.323529	0.152778	0.171053	0.220588	0.253521	0.253521	0.205128	0.353846	0.217391	0.162162	0.257143	0.243243	0.358209	0.389831	0.217391	0.322581	0.225	0.208333	0.220588	0.377049	0.33871	0.242424	0.217391	0.253521	0.33871
CCOC(=O)C[C@@H](NC(=O)C1=CC=NC2=C1N=C(O)N2)C1=CC=C(F)C=C1	0.116279	0.104651	0.0833333	0.129412	0.0888889	0.091954	1	0.137931	0.26506	0.25641	0.265823	0.119048	0.486486	0.0786517	0.139535	0.0978261	0.117647	0.153846	0.102273	0.123457	0.104651	0.1	0.153846	0.133333	0.134831	0.105882	0.0989011	0.105882	0.136364	0.111111	0.105263	0.11236	0.104651	0.102273	0.11236	0.131868	0.133333	0.0813953	0.091954	0.107143	0.147368	0.126437	0.119048	0.117647	0.0930233	0.107143	0.104651	0.136364	0.0930233
C=C1COC[C@H]1NC1=NC=NC2=C1C1=CC=C(F)C=C1N2	0.186667	0.157895	0.135135	0.253521	0.1375	0.128205	0.137931	1	0.101124	0.0705882	0.0941176	0.403226	0.157303	0.0853659	0.197368	0.189873	0.173333	0.441176	0.2	0.105263	0.128205	0.135802	0.209877	0.202532	0.0930233	0.115385	0.120482	0.191781	0.223684	0.192308	0.126437	0.121951	0.222222	0.125	0.295775	0.185185	0.1875	0.102564	0.189189	0.102564	0.2	0.181818	0.225352	0.1	0.101266	0.211268	0.222222	0.223684	0.101266
O=C(O)C[C@H](NC(=O)C1=CC=CC2=NC=CN12)C1=CC=C(Cl)C(F)=C1	0.158537	0.160494	0.139241	0.117647	0.154762	0.119048	0.26506	0.101124	1	0.347222	0.207317	0.107143	0.238636	0.0795455	0.114943	0.0989011	0.105882	0.142857	0.116279	0.111111	0.105882	0.101124	0.142857	0.0978261	0.0989011	0.0813953	0.1	0.0813953	0.125	0.11236	0.130435	0.126437	0.0930233	0.0909091	0.113636	0.133333	0.10989	0.0823529	0.119048	0.0823529	0.136842	0.102273	0.0941176	0.0930233	0.0941176	0.0952381	0.119048	0.125	0.120482
O=C(O)C[C@H](NC(=O)C1=CC=CC2=C1OCO2)C1=CC=C(Cl)C=C1	0.1	0.0875	0.106667	0.0864198	0.111111	0.0875	0.25641	0.0705882	0.347222	1	0.243243	0.0886076	0.2	0.060241	0.0843373	0.0941176	0.101266	0.0898876	0.1125	0.0779221	0.115385	0.109756	0.114943	0.0804598	0.0813953	0.075	0.0823529	0.0617284	0.0952381	0.0952381	0.114943	0.0963855	0.0609756	0.0853659	0.0963855	0.130952	0.0804598	0.0625	0.0875	0.0759494	0.10989	0.097561	0.0617284	0.0875	0.0617284	0.0897436	0.0875	0.0952381	0.0886076
O=C(N[C@@H](CCO)C1=CC=C(Br)C=C1)C1=CN=CC2=C1NC=N2	0.0843373	0.0853659	0.0897436	0.111111	0.108434	0.1125	0.265823	0.0941176	0.207317	0.243243	1	0.1	0.209302	0.153846	0.108434	0.104651	0.141026	0.1	0.109756	0.180556	0.0987654	0.0941176	0.11236	0.129412	0.17284	0.060241	0.0804598	0.128205	0.0930233	0.105882	0.0879121	0.0941176	0.1125	0.109756	0.0941176	0.141176	0.103448	0.175676	0.0987654	0.0609756	0.107527	0.135802	0.0864198	0.155844	0.189189	0.115385	0.0853659	0.0930233	0.157895
O=C1NCC[C@H]1NC1=NC=NC2=C1C1=CC=CC=C1N2	0.166667	0.185714	0.19697	0.377049	0.211268	0.220588	0.119048	0.403226	0.107143	0.0886076	0.1	1	0.126437	0.12	0.228571	0.271429	0.220588	0.38806	0.307692	0.161765	0.185714	0.225352	0.291667	0.267606	0.126582	0.171429	0.157895	0.261538	0.313433	0.294118	0.192308	0.144737	0.276923	0.180556	0.5	0.28169	0.216216	0.140845	0.257576	0.140845	0.276316	0.246377	0.28125	0.136986	0.123288	0.285714	0.276923	0.313433	0.123288
CCOC(=O)C[C@@H](NC(=O)C1=CC=NC2=C1CCN2)C1=CC=C(F)C=C1F	0.162791	0.151163	0.117647	0.123596	0.120879	0.125	0.486486	0.157303	0.238636	0.2	0.209302	0.126437	1	0.111111	0.159091	0.105263	0.137931	0.172043	0.10989	0.144578	0.125	0.107527	0.159574	0.139785	0.141304	0.101124	0.106383	0.113636	0.142857	0.11828	0.10101	0.107527	0.125	0.0978261	0.107527	0.138298	0.152174	0.102273	0.11236	0.102273	0.153061	0.146067	0.139535	0.137931	0.113636	0.127907	0.125	0.142857	0.113636
N#CC1=CN=C2N=CNC(NN3CCCC3=O)=C21	0.30303	0.307692	0.327869	0.323077	0.313433	0.328125	0.0786517	0.0853659	0.0795455	0.060241	0.153846	0.12	0.111111	1	0.333333	0.181818	0.349206	0.158537	0.191781	0.557692	0.180556	0.171053	0.17284	0.164557	0.378788	0.150685	0.168831	0.2	0.168831	0.184211	0.158537	0.348485	0.180556	0.175676	0.171053	0.177215	0.314286	0.45614	0.197183	0.296875	0.164706	0.189189	0.183099	0.440678	0.527273	0.202899	0.180556	0.168831	0.527273
COC(=O)C1=CC2=C(NN3CCCC3=O)N=CN=C2N1	0.353846	0.359375	0.383333	0.517241	0.363636	0.380952	0.139535	0.197368	0.114943	0.0843373	0.108434	0.228571	0.159091	0.333333	1	0.273973	0.5	0.293333	0.308824	0.360656	0.208333	0.213333	0.590164	0.382353	0.47619	0.194444	0.179487	0.283582	0.393939	0.260274	0.168675	0.358209	0.403226	0.202703	0.3	0.283784	0.807692	0.370968	0.279412	0.370968	0.485294	0.304348	0.409836	0.380952	0.365079	0.328125	0.403226	0.393939	0.365079
O=C1CC[C@@H](C2=CC=CS2)N1NC1=NC=NC2=C1C=CN2	0.213333	0.216216	0.228571	0.3	0.223684	0.232877	0.0978261	0.189873	0.0989011	0.0941176	0.104651	0.271429	0.105263	0.181818	0.273973	1	0.267606	0.428571	0.703704	0.211268	0.428571	0.516129	0.449275	0.328767	0.185185	0.253521	0.266667	0.390625	0.484375	0.461538	0.333333	0.175	0.40625	0.295775	0.46875	0.441176	0.25974	0.205479	0.384615	0.157895	0.424658	0.367647	0.412698	0.2	0.186667	0.62963	0.40625	0.484375	0.186667
NC(=O)C1=CNC2=NC=NC(NN3CCCC3=O)=C12	0.370968	0.354839	0.403509	0.517857	0.380952	0.4	0.117647	0.173333	0.105882	0.101266	0.141026	0.220588	0.137931	0.349206	0.5	0.267606	1	0.27027	0.283582	0.37931	0.2	0.205479	0.27027	0.318841	0.40625	0.185714	0.236111	0.40678	0.253521	0.369231	0.220779	0.375	0.272727	0.264706	0.294118	0.559322	0.467742	0.413793	0.4	0.366667	0.25641	0.611111	0.276923	0.4	0.360656	0.301587	0.272727	0.253521	0.360656
O=C1CC[C@@H](C2=CC=CC=C2)N1NC1=NC=NC2=C1C1=CC=C(F)C=C1N2	0.30137	0.27027	0.285714	0.376812	0.227848	0.236842	0.153846	0.441176	0.142857	0.0898876	0.1	0.38806	0.172043	0.158537	0.293333	0.428571	0.27027	1	0.6	0.184211	0.287671	0.484848	0.575758	0.383562	0.162791	0.273973	0.269231	0.38806	0.622951	0.596774	0.444444	0.195122	0.402985	0.28	0.781818	0.569231	0.278481	0.179487	0.382353	0.179487	0.542857	0.366197	0.409091	0.175	0.177215	0.393939	0.402985	0.622951	0.177215
O=C1CC[C@@H](C2=CC=CC=C2)N1NC1=NC=NC2=C1C=CN2	0.225352	0.246377	0.28125	0.318182	0.236111	0.264706	0.102273	0.2	0.116279	0.1125	0.109756	0.307692	0.10989	0.191781	0.308824	0.703704	0.283582	0.6	1	0.223881	0.457627	0.730769	0.627119	0.347826	0.194805	0.268657	0.28169	0.416667	0.685185	0.654545	0.476923	0.184211	0.433333	0.313433	0.666667	0.62069	0.291667	0.217391	0.409836	0.166667	0.587302	0.390625	0.440678	0.211268	0.197183	0.68	0.433333	0.685185	0.197183
O=C1CCCN1NC1=C2C=CN=C2N=CN1	0.35	0.355932	0.381818	0.396552	0.383333	0.403509	0.123457	0.105263	0.111111	0.0779221	0.180556	0.161765	0.144578	0.557692	0.360656	0.211268	0.37931	0.184211	0.223881	1	0.212121	0.2	0.2	0.175676	0.387097	0.161765	0.180556	0.215385	0.197183	0.214286	0.184211	0.333333	0.19403	0.188406	0.2	0.205479	0.338462	0.444444	0.212121	0.322034	0.189873	0.202899	0.19697	0.428571	0.645833	0.238095	0.19403	0.197183	0.645833
C[C@H]1CCC(=O)N1NC1=NC(Cl)=NC2=C1C=CN2	0.164384	0.166667	0.176471	0.214286	0.208333	0.183099	0.104651	0.128205	0.105882	0.115385	0.0987654	0.185714	0.125	0.180556	0.208333	0.428571	0.2	0.287671	0.457627	0.212121	1	0.517241	0.305556	0.378788	0.216216	0.596154	0.589286	0.45614	0.308824	0.308824	0.424242	0.222222	0.448276	0.622642	0.313433	0.295775	0.197368	0.205882	0.5	0.344262	0.289474	0.42623	0.45614	0.217391	0.202899	0.673469	0.5	0.328358	0.238806
NC1=NC(NN2C(=O)CC[C@H]2C2=CC=CC=C2)=C2C=CNC2=N1	0.171053	0.189189	0.217391	0.236111	0.181818	0.205479	0.1	0.135802	0.101124	0.109756	0.0941176	0.225352	0.107527	0.171053	0.213333	0.516129	0.205479	0.484848	0.730769	0.2	0.517241	1	0.484848	0.266667	0.189873	0.279412	0.291667	0.338462	0.52459	0.52459	0.484848	0.179487	0.313433	0.323529	0.533333	0.5	0.202532	0.211268	0.313433	0.178082	0.457143	0.3	0.318182	0.189189	0.191781	0.482759	0.313433	0.52459	0.191781
COC(=O)C1=CC2=C(NN3C(=O)CC[C@H]3C3=CC=CC=C3)N=CN=C2N1	0.217949	0.236842	0.267606	0.319444	0.2125	0.236842	0.153846	0.209877	0.142857	0.114943	0.11236	0.291667	0.159574	0.17284	0.590164	0.449275	0.27027	0.575758	0.627119	0.2	0.305556	0.484848	1	0.463768	0.265823	0.273973	0.253165	0.367647	0.736842	0.546875	0.405405	0.180723	0.492063	0.28	0.606557	0.569231	0.485294	0.179487	0.362319	0.179487	0.830508	0.385714	0.5	0.189873	0.192308	0.4375	0.492063	0.736842	0.192308
COC(=O)C1=C(Br)C2=C(NN3C(=O)CC[C@@H]3C)N=CN=C2N1	0.194805	0.181818	0.208333	0.314286	0.205128	0.197368	0.133333	0.202532	0.0978261	0.0804598	0.129412	0.267606	0.139785	0.164557	0.382353	0.328767	0.318841	0.383562	0.347826	0.175676	0.378788	0.266667	0.463768	1	0.328767	0.40625	0.371429	0.607143	0.371429	0.371429	0.246914	0.1875	0.568966	0.453125	0.41791	0.394366	0.324324	0.219178	0.542373	0.219178	0.4	0.566667	0.525424	0.197368	0.2	0.508475	0.516667	0.371429	0.168831
COC(=O)C1=C(Br)C2=C(NN3CCCC3=O)N=CNC2=N1	0.28169	0.285714	0.30303	0.338235	0.309859	0.323529	0.134831	0.0930233	0.0989011	0.0813953	0.17284	0.126582	0.141304	0.378788	0.47619	0.185185	0.40625	0.162791	0.194805	0.387097	0.216216	0.189873	0.265823	0.328767	1	0.186667	0.202532	0.253521	0.1875	0.1875	0.176471	0.382353	0.232877	0.243243	0.175	0.209877	0.426471	0.6	0.216216	0.353846	0.238095	0.24	0.202703	0.551724	0.435484	0.222222	0.2	0.1875	0.412698
CC1=C(C)C2=C(NN3C(=O)CC[C@@H]3C)N=C(Cl)N=C2N1	0.135135	0.152778	0.144928	0.2	0.178082	0.152778	0.105882	0.115385	0.0813953	0.075	0.060241	0.171429	0.101124	0.150685	0.194444	0.253521	0.185714	0.273973	0.268657	0.161765	0.596154	0.279412	0.273973	0.40625	0.186667	1	0.6	0.438596	0.275362	0.275362	0.409091	0.225352	0.431034	0.634615	0.298507	0.263889	0.184211	0.173913	0.482143	0.62	0.25974	0.409836	0.464286	0.185714	0.171429	0.421053	0.482143	0.313433	0.205882
C[C@H]1CCC(=O)N1NC1=NC(Cl)=NC2=C1C(C(F)(F)F)=CN2	0.153846	0.155844	0.148649	0.184211	0.179487	0.171053	0.0989011	0.120482	0.1	0.0823529	0.0804598	0.157895	0.106383	0.168831	0.179487	0.266667	0.236111	0.269231	0.28169	0.180556	0.589286	0.291667	0.253165	0.371429	0.202532	0.6	1	0.491525	0.253333	0.323944	0.706897	0.309859	0.390625	0.716981	0.273973	0.310811	0.185185	0.191781	0.534483	0.359375	0.256098	0.460317	0.396825	0.202703	0.189189	0.42623	0.435484	0.27027	0.222222
C[C@H]1CCC(=O)N1NC1=NC=NC2=C1C(Br)=CN2	0.217391	0.202899	0.234375	0.3125	0.211268	0.220588	0.105882	0.191781	0.0813953	0.0617284	0.128205	0.261538	0.113636	0.2	0.283582	0.390625	0.40678	0.38806	0.416667	0.215385	0.45614	0.338462	0.367647	0.607143	0.253521	0.438596	0.491525	1	0.375	0.517241	0.328571	0.191781	0.627451	0.7	0.42623	0.491803	0.267606	0.285714	0.765957	0.227273	0.347222	0.72	0.576923	0.238806	0.242424	0.62	0.566038	0.396825	0.205882
O=C1CC[C@H](C2=CC=CC=C2)N1NC1=NC=NC2=C1C=C(I)N2	0.232877	0.253521	0.287879	0.343284	0.226667	0.253521	0.136364	0.223684	0.125	0.0952381	0.0930233	0.313433	0.142857	0.168831	0.393939	0.484375	0.253521	0.622951	0.685185	0.197183	0.308824	0.52459	0.736842	0.371429	0.1875	0.275362	0.253333	0.375	1	0.649123	0.434783	0.192308	0.508475	0.28169	0.660714	0.564516	0.371429	0.191781	0.369231	0.175676	0.688525	0.352941	0.517241	0.186667	0.189189	0.45	0.508475	0.773585	0.189189
O=C1CC[C@@H](C2=CC=CC=C2)N1NC1=NC=NC2=C1C(I)=CN2	0.232877	0.236111	0.287879	0.323529	0.226667	0.253521	0.111111	0.192308	0.11236	0.0952381	0.105882	0.294118	0.11828	0.184211	0.260274	0.461538	0.369231	0.596774	0.654545	0.214286	0.308824	0.52459	0.546875	0.371429	0.1875	0.275362	0.323944	0.517241	0.649123	1	0.523077	0.177215	0.369231	0.358209	0.660714	0.732143	0.246753	0.208333	0.508475	0.175676	0.514706	0.483871	0.375	0.202703	0.189189	0.42623	0.369231	0.59322	0.189189
O=C1CC[C@@H](C2=CC=CC=C2)N1NC1=NC(Cl)=NC2=C1C(C(F)(F)F)=CN2	0.17284	0.189873	0.2	0.202532	0.197531	0.205128	0.105263	0.126437	0.130435	0.114943	0.0879121	0.192308	0.10101	0.158537	0.168675	0.333333	0.220779	0.444444	0.476923	0.184211	0.424242	0.484848	0.405405	0.246914	0.176471	0.409091	0.706897	0.328571	0.434783	0.523077	1	0.289474	0.253333	0.5	0.462687	0.5	0.174419	0.179487	0.362319	0.295775	0.402597	0.310811	0.256757	0.175	0.177215	0.295775	0.287671	0.434783	0.207792
O=C1CCCN1NC1=C2C(=NC=C2C(F)(F)F)NC(Cl)=N1	0.308824	0.313433	0.3125	0.369231	0.378788	0.353846	0.11236	0.121951	0.126437	0.0963855	0.0941176	0.144737	0.107527	0.348485	0.358209	0.175	0.375	0.195122	0.184211	0.333333	0.222222	0.179487	0.180723	0.1875	0.382353	0.225352	0.309859	0.191781	0.192308	0.177215	0.289474	1	0.205479	0.216216	0.194805	0.185185	0.376812	0.457627	0.222222	0.409836	0.2	0.197368	0.208333	0.442623	0.338462	0.194444	0.239437	0.192308	0.380952
C[C@H]1CCC(=O)N1NC1=NC=NC2=C1C=C(Br)N2	0.214286	0.217391	0.230769	0.328125	0.208333	0.217391	0.104651	0.222222	0.0930233	0.0609756	0.1125	0.276923	0.125	0.180556	0.403226	0.40625	0.272727	0.402985	0.433333	0.19403	0.448276	0.313433	0.492063	0.568966	0.232877	0.431034	0.390625	0.627451	0.508475	0.369231	0.253333	0.205479	1	0.482759	0.419355	0.352941	0.378788	0.242424	0.555556	0.223881	0.462687	0.526316	0.765957	0.217391	0.238806	0.64	0.75	0.534483	0.202899
C[C@H]1CCC(=O)N1NC1=NC(Cl)=NC2=C1C(Br)=CN2	0.16	0.162162	0.171429	0.208333	0.186667	0.162162	0.102273	0.125	0.0909091	0.0853659	0.109756	0.180556	0.0978261	0.175676	0.202703	0.295775	0.264706	0.28	0.313433	0.188406	0.622642	0.323529	0.28	0.453125	0.243243	0.634615	0.716981	0.7	0.28169	0.358209	0.5	0.216216	0.482759	1	0.304348	0.342857	0.192308	0.253731	0.592593	0.377049	0.265823	0.508475	0.440678	0.211268	0.231884	0.473684	0.482759	0.3	0.231884
O=C1CC[C@@H](C2=CC=CC=C2)N1NC1=NC=NC2=C1C1=CC=CC=C1N2	0.236111	0.239437	0.292308	0.435484	0.246575	0.257143	0.11236	0.295775	0.113636	0.0963855	0.0941176	0.5	0.107527	0.171053	0.3	0.46875	0.294118	0.781818	0.666667	0.2	0.313433	0.533333	0.606557	0.41791	0.175	0.298507	0.273973	0.42623	0.660714	0.660714	0.462687	0.194805	0.419355	0.304348	1	0.627119	0.283784	0.194444	0.419355	0.194444	0.569231	0.4	0.42623	0.189189	0.175676	0.433333	0.419355	0.660714	0.175676
NC(=O)C1=CNC2=NC=NC(NN3C(=O)CC[C@H]3C3=CC=CC=C3)=C12	0.223684	0.226667	0.275362	0.309859	0.217949	0.243243	0.131868	0.185185	0.133333	0.130952	0.141176	0.28169	0.138298	0.177215	0.283784	0.441176	0.559322	0.569231	0.62069	0.205479	0.295775	0.5	0.569231	0.394366	0.209877	0.263889	0.310811	0.491803	0.564516	0.732143	0.5	0.185185	0.352941	0.342857	0.627119	1	0.269231	0.2	0.483871	0.168831	0.536232	0.696429	0.358209	0.194805	0.181818	0.40625	0.352941	0.564516	0.181818
CC(C)(C)OC(=O)C1=CC2=C(NN3CCCC3=O)N=CN=C2N1	0.333333	0.338235	0.359375	0.483871	0.342857	0.358209	0.133333	0.1875	0.10989	0.0804598	0.103448	0.216216	0.152174	0.314286	0.807692	0.25974	0.467742	0.278481	0.291667	0.338462	0.197368	0.202532	0.485294	0.324324	0.426471	0.184211	0.185185	0.267606	0.371429	0.246753	0.174419	0.376812	0.378788	0.192308	0.283784	0.269231	1	0.369231	0.263889	0.348485	0.615385	0.287671	0.384615	0.378788	0.343284	0.308824	0.378788	0.371429	0.343284
O=C1CCCN1NC1=C2C(=NC=C2Br)NC=N1	0.31746	0.322581	0.344828	0.383333	0.370968	0.389831	0.0813953	0.102564	0.0823529	0.0625	0.175676	0.140845	0.102273	0.45614	0.370968	0.205479	0.413793	0.179487	0.217391	0.444444	0.205882	0.211268	0.179487	0.219178	0.6	0.173913	0.191781	0.285714	0.191781	0.208333	0.179487	0.457627	0.242424	0.253731	0.194444	0.2	0.369231	1	0.223881	0.355932	0.185185	0.214286	0.208955	0.708333	0.472727	0.230769	0.205882	0.191781	0.421053
C[C@H]1CCC(=O)N1NC1=NC=NC2=C1C(Cl)=CN2	0.214286	0.2	0.230769	0.307692	0.26087	0.217391	0.091954	0.189189	0.119048	0.0875	0.0987654	0.257576	0.11236	0.197183	0.279412	0.384615	0.4	0.382353	0.409836	0.212121	0.5	0.313433	0.362319	0.542373	0.216216	0.482143	0.534483	0.765957	0.369231	0.508475	0.362319	0.222222	0.555556	0.592593	0.419355	0.483871	0.263889	0.223881	1	0.261538	0.342466	0.705882	0.566038	0.235294	0.202899	0.607843	0.615385	0.390625	0.238806
CC1=C(C)C2=C(NN3CCCC3=O)N=C(Cl)N=C2N1	0.276923	0.301587	0.3	0.383333	0.349206	0.322581	0.107143	0.102564	0.0823529	0.0759494	0.0609756	0.140845	0.102273	0.296875	0.370968	0.157895	0.366667	0.179487	0.166667	0.322034	0.344262	0.178082	0.179487	0.219178	0.353846	0.62	0.359375	0.227273	0.175676	0.175676	0.295775	0.409836	0.223881	0.377049	0.194444	0.168831	0.348485	0.355932	0.261538	1	0.170732	0.214286	0.246154	0.366667	0.327869	0.212121	0.261538	0.208333	0.372881
CC(C)(C)OC(=O)C1=CC2=C(NN3C(=O)CC[C@H]3C3=CC=CC=C3)N=CN=C2N1	0.207317	0.225	0.253333	0.302632	0.202381	0.225	0.147368	0.2	0.136842	0.10989	0.107527	0.276316	0.153061	0.164706	0.485294	0.424658	0.25641	0.542857	0.587302	0.189873	0.289474	0.457143	0.830508	0.4	0.238095	0.25974	0.256098	0.347222	0.688525	0.514706	0.402597	0.2	0.462687	0.265823	0.569231	0.536232	0.615385	0.185185	0.342466	0.170732	1	0.364865	0.469697	0.195122	0.182927	0.411765	0.462687	0.688525	0.182927
C[C@H]1CCC(=O)N1NC1=NC=NC2=C1C(C(N)=O)=CN2	0.205479	0.191781	0.220588	0.294118	0.2	0.208333	0.126437	0.181818	0.102273	0.097561	0.135802	0.246377	0.146067	0.189189	0.304348	0.367647	0.611111	0.366197	0.390625	0.202899	0.42623	0.3	0.385714	0.566667	0.24	0.409836	0.460317	0.72	0.352941	0.483871	0.310811	0.197368	0.526316	0.508475	0.4	0.696429	0.287671	0.214286	0.705882	0.214286	0.364865	1	0.535714	0.225352	0.194444	0.574074	0.526316	0.373134	0.194444
CC1=CC2=C(NN3C(=O)CC[C@@H]3C)N=CN=C2N1	0.217391	0.220588	0.234375	0.333333	0.211268	0.220588	0.119048	0.225352	0.0941176	0.0617284	0.0864198	0.28125	0.139535	0.183099	0.409836	0.412698	0.276923	0.409091	0.440678	0.19697	0.45614	0.318182	0.5	0.525424	0.202703	0.464286	0.396825	0.576923	0.517241	0.375	0.256757	0.208333	0.765957	0.440678	0.42623	0.358209	0.384615	0.208955	0.566038	0.246154	0.469697	0.535714	1	0.220588	0.205882	0.653061	0.765957	0.692308	0.205882
CCC1=CN=C2NC=NC(NN3CCCC3=O)=C21	0.307692	0.3125	0.333333	0.370968	0.359375	0.377049	0.117647	0.1	0.0930233	0.0875	0.155844	0.136986	0.137931	0.440678	0.380952	0.2	0.4	0.175	0.211268	0.428571	0.217391	0.189189	0.189873	0.197368	0.551724	0.185714	0.202703	0.238806	0.186667	0.202703	0.175	0.442623	0.217391	0.211268	0.189189	0.194805	0.378788	0.708333	0.235294	0.366667	0.195122	0.225352	0.220588	1	0.40678	0.242424	0.217391	0.202703	0.40678
O=C1CCCN1NC1=C2C=C(Br)N=C2N=CN1	0.333333	0.33871	0.362069	0.333333	0.323077	0.33871	0.0930233	0.101266	0.0941176	0.0617284	0.189189	0.123288	0.113636	0.527273	0.365079	0.186667	0.360656	0.177215	0.197183	0.645833	0.202899	0.191781	0.192308	0.2	0.435484	0.171429	0.189189	0.242424	0.189189	0.189189	0.177215	0.338462	0.238806	0.231884	0.175676	0.181818	0.343284	0.472727	0.202899	0.327869	0.182927	0.194444	0.205882	0.40678	1	0.208955	0.202899	0.189189	0.744681
C[C@H]1CCC(=O)N1NC1=NC=NC2=C1C=CN2	0.220588	0.223881	0.238095	0.31746	0.231884	0.242424	0.107143	0.211268	0.0952381	0.0897436	0.115385	0.285714	0.127907	0.202899	0.328125	0.62963	0.301587	0.393939	0.68	0.238095	0.673469	0.482759	0.4375	0.508475	0.222222	0.421053	0.42623	0.62	0.45	0.42623	0.295775	0.194444	0.64	0.473684	0.433333	0.40625	0.308824	0.230769	0.607843	0.212121	0.411765	0.574074	0.653061	0.242424	0.208955	1	0.64	0.474576	0.208955
C[C@H]1CCC(=O)N1NC1=NC=NC2=C1C=C(Cl)N2	0.214286	0.217391	0.230769	0.328125	0.242857	0.217391	0.104651	0.222222	0.119048	0.0875	0.0853659	0.276923	0.125	0.180556	0.403226	0.40625	0.272727	0.402985	0.433333	0.19403	0.5	0.313433	0.492063	0.516667	0.2	0.482143	0.435484	0.566038	0.508475	0.369231	0.287671	0.239437	0.75	0.482759	0.419355	0.352941	0.378788	0.205882	0.615385	0.261538	0.462687	0.526316	0.765957	0.217391	0.202899	0.64	1	0.534483	0.238806
CC1=CC2=C(NN3C(=O)CC[C@H]3C3=CC=CC=C3)N=CN=C2N1	0.232877	0.253521	0.287879	0.343284	0.226667	0.253521	0.136364	0.223684	0.125	0.0952381	0.0930233	0.313433	0.142857	0.168831	0.393939	0.484375	0.253521	0.622951	0.685185	0.197183	0.328358	0.52459	0.736842	0.371429	0.1875	0.313433	0.27027	0.396825	0.773585	0.59322	0.434783	0.192308	0.534483	0.3	0.660714	0.564516	0.371429	0.191781	0.390625	0.208333	0.688525	0.373134	0.692308	0.202703	0.189189	0.474576	0.534483	1	0.189189
O=C1CCCN1NC1=C2C=C(Cl)N=C2N=CN1	0.333333	0.33871	0.362069	0.333333	0.365079	0.33871	0.0930233	0.101266	0.120482	0.0886076	0.157895	0.123288	0.113636	0.527273	0.365079	0.186667	0.360656	0.177215	0.197183	0.645833	0.238806	0.191781	0.192308	0.168831	0.412698	0.205882	0.222222	0.205882	0.189189	0.189189	0.207792	0.380952	0.202899	0.231884	0.175676	0.181818	0.343284	0.421053	0.238806	0.372881	0.182927	0.194444	0.205882	0.40678	0.744681	0.208955	0.238806	0.189189	1
O=C1CCCN1NC1=C2C(=NC=C2Cl)NC=N1	0.31746	0.322581	0.344828	0.383333	0.440678	0.389831	0.0813953	0.102564	0.121951	0.0897436	0.144737	0.140845	0.102273	0.45614	0.370968	0.205479	0.413793	0.179487	0.217391	0.444444	0.242424	0.194444	0.179487	0.186667	0.54386	0.227273	0.225352	0.227273	0.191781	0.208333	0.210526	0.508772	0.205882	0.235294	0.194444	0.2	0.369231	0.73913	0.28125	0.428571	0.185185	0.214286	0.208955	0.708333	0.421053	0.230769	0.242424	0.191781	0.472727
CC1=C(C)C2=C(NN3C(=O)CC[C@H]3C3=CC=CC=C3)N=CN=C2N1	0.232877	0.253521	0.287879	0.363636	0.243243	0.253521	0.136364	0.223684	0.11236	0.0952381	0.0930233	0.333333	0.130435	0.168831	0.295775	0.439394	0.289855	0.65	0.625	0.197183	0.328358	0.5	0.596774	0.454545	0.1875	0.466667	0.305556	0.466667	0.62069	0.649123	0.455882	0.192308	0.435484	0.338235	0.722222	0.616667	0.28	0.191781	0.459016	0.338462	0.560606	0.4375	0.466667	0.202703	0.173333	0.45	0.435484	0.678571	0.173333
C[C@H]1CCC(=O)N1NC1=NC=NC2=C1C(C#N)=CN2	0.205479	0.191781	0.220588	0.294118	0.2	0.208333	0.0888889	0.181818	0.0777778	0.0588235	0.0952381	0.246377	0.120879	0.294118	0.267606	0.367647	0.380952	0.366197	0.390625	0.202899	0.42623	0.3	0.347222	0.516129	0.207792	0.409836	0.460317	0.72	0.352941	0.483871	0.310811	0.181818	0.526316	0.508475	0.4	0.461538	0.253333	0.214286	0.705882	0.214286	0.328947	0.666667	0.535714	0.225352	0.194444	0.574074	0.526316	0.373134	0.194444
C[C@H]1CCC(=O)N1NC1=NC=NC2=C1C1=CC=C(F)C=C1N2	0.3	0.25	0.246377	0.378788	0.223684	0.216216	0.16092	0.46875	0.123596	0.0689655	0.104651	0.369231	0.193182	0.166667	0.309859	0.371429	0.285714	0.724138	0.393939	0.194444	0.428571	0.305556	0.408451	0.539683	0.185185	0.412698	0.397059	0.561404	0.41791	0.397059	0.282051	0.205128	0.578947	0.415385	0.540984	0.380282	0.293333	0.189189	0.551724	0.222222	0.386667	0.52459	0.589286	0.2	0.186667	0.571429	0.578947	0.439394	0.186667
C[C@H]1CCC(=O)N1NC1=NC=NC2=C1C=C(C(=O)OC(C)(C)C)N2	0.189873	0.192308	0.202703	0.287671	0.185185	0.192308	0.130435	0.197531	0.107527	0.0786517	0.101124	0.243243	0.148936	0.175	0.52381	0.356164	0.273973	0.373333	0.397059	0.186667	0.38806	0.293333	0.609375	0.538462	0.253165	0.373134	0.361111	0.483871	0.484848	0.342466	0.256098	0.2125	0.631579	0.376812	0.385714	0.364865	0.666667	0.197368	0.47619	0.197368	0.754098	0.5	0.642857	0.207792	0.194805	0.542373	0.631579	0.484848	0.194805
C[C@H]1CCC(=O)N1NC1=NC=NC2=C1C=C(I)N2	0.214286	0.217391	0.230769	0.328125	0.208333	0.217391	0.130952	0.222222	0.0930233	0.0609756	0.0853659	0.276923	0.151163	0.180556	0.42623	0.40625	0.272727	0.402985	0.433333	0.19403	0.448276	0.313433	0.516129	0.542373	0.216216	0.431034	0.390625	0.566038	0.679245	0.412698	0.253333	0.205479	0.75	0.433333	0.419355	0.352941	0.4	0.205882	0.555556	0.223881	0.484848	0.526316	0.765957	0.217391	0.202899	0.64	0.75	0.534483	0.202899
CC1=C(C)C2=C(NN3CCCC3=O)N=CN=C2N1	0.389831	0.396552	0.425926	0.607843	0.423729	0.421053	0.121951	0.214286	0.0833333	0.0632911	0.0886076	0.269841	0.129412	0.344262	0.527273	0.26087	0.557692	0.318841	0.276923	0.375	0.227273	0.197183	0.28169	0.375	0.380952	0.37931	0.228571	0.37931	0.283582	0.30303	0.181818	0.393443	0.35	0.257576	0.349206	0.289855	0.491525	0.410714	0.372881	0.645833	0.266667	0.354839	0.37931	0.421053	0.355932	0.338983	0.35	0.323077	0.355932
O=S(=O)(CC1=CC=CC=C1)NC1=NC=NC2=C1C=CN2	0.142857	0.161765	0.190476	0.230769	0.15493	0.179104	0.111111	0.185714	0.126582	0.123288	0.135135	0.258065	0.105882	0.111111	0.188406	0.370968	0.19697	0.253521	0.446429	0.136364	0.253968	0.31746	0.253521	0.178082	0.118421	0.0985915	0.135135	0.21875	0.272727	0.272727	0.186667	0.121622	0.215385	0.140845	0.276923	0.26087	0.178082	0.132353	0.215385	0.084507	0.24	0.205882	0.21875	0.144928	0.114286	0.4	0.215385	0.272727	0.114286
CCC(=O)CNC1=NC=NC2=C1C(Br)=CN2	0.112676	0.114286	0.121212	0.19697	0.125	0.130435	0.171053	0.171429	0.113924	0.0945946	0.185714	0.203125	0.148148	0.112676	0.227273	0.183099	0.322034	0.173333	0.19403	0.121212	0.130435	0.138889	0.205479	0.268657	0.2	0.115942	0.169014	0.425926	0.169014	0.257576	0.142857	0.108108	0.238095	0.290323	0.188406	0.283582	0.214286	0.1875	0.3	0.117647	0.194805	0.327869	0.203125	0.181818	0.149254	0.225806	0.2	0.185714	0.115942
NC1=CC=CC2=C1NC1=NC=NC(NN3CCCC3=O)=C12	0.442623	0.380952	0.431034	0.72549	0.428571	0.42623	0.101124	0.246575	0.114943	0.097561	0.108434	0.34375	0.108696	0.313433	0.47541	0.291667	0.5	0.366197	0.308824	0.360656	0.208333	0.246575	0.293333	0.305556	0.328571	0.194444	0.179487	0.30303	0.314286	0.314286	0.197531	0.358209	0.298507	0.202703	0.421875	0.30137	0.446154	0.370968	0.298507	0.370968	0.278481	0.285714	0.30303	0.359375	0.323077	0.307692	0.298507	0.314286	0.323077
O=C1NCC[C@H]1NC1=NC=NC2=C1C=CN2	0.15942	0.161765	0.171875	0.269841	0.188406	0.19697	0.111111	0.276923	0.0987654	0.0933333	0.12	0.591837	0.13253	0.142857	0.223881	0.416667	0.234375	0.253521	0.446429	0.190476	0.316667	0.31746	0.253521	0.228571	0.148649	0.147059	0.166667	0.278689	0.272727	0.272727	0.171053	0.136986	0.274194	0.191176	0.276923	0.26087	0.211268	0.166667	0.274194	0.115942	0.24	0.261538	0.278689	0.161765	0.147059	0.480769	0.274194	0.272727	0.147059
O=C1NCC[C@H]1NC1=NC=NC2=C1C=CN2	0.15942	0.161765	0.171875	0.269841	0.188406	0.19697	0.111111	0.276923	0.0987654	0.0933333	0.12	0.591837	0.13253	0.142857	0.223881	0.416667	0.234375	0.253521	0.446429	0.190476	0.316667	0.31746	0.253521	0.228571	0.148649	0.147059	0.166667	0.278689	0.272727	0.272727	0.171053	0.136986	0.274194	0.191176	0.276923	0.26087	0.211268	0.166667	0.274194	0.115942	0.24	0.261538	0.278689	0.161765	0.147059	0.480769	0.274194	0.272727	0.147059
CC(C)[C@H](CO)NC1=NC=NC2=C1C=CN2	0.114286	0.115942	0.123077	0.2	0.126761	0.132353	0.142857	0.191176	0.12987	0.111111	0.171429	0.206349	0.135802	0.0985915	0.212121	0.31746	0.203125	0.175676	0.338983	0.140625	0.241935	0.227273	0.208333	0.183099	0.136986	0.0857143	0.108108	0.206349	0.205882	0.188406	0.101266	0.0945946	0.203125	0.128571	0.191176	0.197183	0.2	0.119403	0.203125	0.0869565	0.197368	0.212121	0.206349	0.149254	0.117647	0.388889	0.203125	0.205882	0.117647
CC(C)[C@@H](NC1=NC=NC2=C1C=CN2)C(=O)O	0.130435	0.132353	0.15873	0.21875	0.142857	0.149254	0.157895	0.191176	0.144737	0.142857	0.171429	0.225806	0.15	0.114286	0.25	0.33871	0.241935	0.208333	0.385965	0.140625	0.262295	0.265625	0.26087	0.217391	0.169014	0.101449	0.123288	0.225806	0.242424	0.223881	0.12987	0.109589	0.222222	0.144928	0.227273	0.25	0.235294	0.136364	0.222222	0.102941	0.246575	0.25	0.225806	0.149254	0.117647	0.415094	0.222222	0.242424	0.117647
CC(C)(O)C(=O)NC1=NC=NC2=C1C=CN2	0.132353	0.134328	0.142857	0.222222	0.144928	0.151515	0.144737	0.19403	0.116883	0.112676	0.157143	0.229508	0.1375	0.115942	0.253968	0.344262	0.245902	0.194444	0.368421	0.142857	0.266667	0.25	0.246377	0.220588	0.171429	0.102941	0.140845	0.229508	0.208955	0.208955	0.131579	0.126761	0.225806	0.147059	0.212121	0.235294	0.276923	0.138462	0.225806	0.104478	0.267606	0.253968	0.229508	0.151515	0.119403	0.423077	0.225806	0.227273	0.119403
N#CC1=CNC2=NC=NC(NCC3(O)CCC3)=C12	0.12	0.121622	0.128571	0.2	0.131579	0.136986	0.105882	0.175676	0.0941176	0.0886076	0.113924	0.188406	0.126437	0.217391	0.194444	0.171053	0.296875	0.1625	0.180556	0.128571	0.106667	0.115385	0.1625	0.184211	0.141026	0.0933333	0.142857	0.261538	0.173333	0.239437	0.134146	0.115385	0.169014	0.164384	0.175676	0.246575	0.184211	0.140845	0.257576	0.109589	0.154762	0.264706	0.171429	0.152778	0.123288	0.191176	0.169014	0.157895	0.123288
CC(C)[C@@H](NC1=NC=NC2=C1C=CN2)C(N)=O	0.128571	0.130435	0.138462	0.215385	0.140845	0.147059	0.155844	0.188406	0.128205	0.125	0.169014	0.222222	0.148148	0.112676	0.246154	0.333333	0.258065	0.189189	0.355932	0.138462	0.258065	0.242424	0.239437	0.214286	0.166667	0.1	0.121622	0.222222	0.220588	0.202899	0.113924	0.123288	0.21875	0.142857	0.205882	0.246377	0.231884	0.134328	0.21875	0.101449	0.226667	0.265625	0.222222	0.147059	0.115942	0.407407	0.21875	0.220588	0.115942
O=C1CCCN1NC1=NC=NC=C1C1=CN=NN1CCO	0.3	0.304348	0.323077	0.358209	0.5	0.525424	0.0860215	0.105882	0.0989011	0.0813953	0.144578	0.155844	0.117021	0.3	0.367647	0.185185	0.384615	0.176471	0.194805	0.34375	0.153846	0.146341	0.190476	0.197531	0.315068	0.141026	0.144578	0.202703	0.1875	0.1875	0.136364	0.323944	0.2	0.15	0.205128	0.195122	0.347222	0.353846	0.2	0.294118	0.181818	0.207792	0.202703	0.363636	0.348485	0.205479	0.2	0.1875	0.328358
CCC(=O)CNC1=NC=NC2=C1C(C)=CN2	0.112676	0.114286	0.121212	0.19697	0.125	0.130435	0.171053	0.171429	0.113924	0.0945946	0.152778	0.203125	0.1625	0.112676	0.227273	0.2	0.322034	0.173333	0.19403	0.121212	0.130435	0.123288	0.205479	0.231884	0.166667	0.132353	0.169014	0.305085	0.169014	0.257576	0.142857	0.108108	0.2	0.19403	0.188406	0.283582	0.214286	0.134328	0.3	0.134328	0.194805	0.327869	0.222222	0.181818	0.115942	0.225806	0.2	0.202899	0.115942
CC(C)(O)[C@H]1CCCN1C1=NC=NC2=C1C=CN2	0.183099	0.185714	0.19697	0.235294	0.178082	0.185714	0.105882	0.175676	0.0941176	0.0886076	0.113924	0.205882	0.113636	0.166667	0.246377	0.308824	0.238806	0.192308	0.328125	0.19697	0.257576	0.242857	0.223684	0.2	0.186667	0.123288	0.157895	0.223881	0.205479	0.205479	0.148148	0.16	0.220588	0.164384	0.208333	0.213333	0.267606	0.173913	0.220588	0.140845	0.24359	0.228571	0.223881	0.185714	0.171429	0.372881	0.220588	0.222222	0.171429
CC1=CC=CN=C1C1=CN=CN=C1NN1CCCC1=O	0.353846	0.359375	0.383333	0.517241	0.764706	0.673077	0.113636	0.1375	0.114943	0.0843373	0.108434	0.211268	0.133333	0.313433	0.384615	0.24	0.380952	0.227848	0.236111	0.383333	0.191781	0.181818	0.227848	0.220779	0.328571	0.178082	0.164557	0.228571	0.226667	0.226667	0.168675	0.338235	0.225352	0.171053	0.246575	0.217949	0.362319	0.370968	0.225352	0.349206	0.216867	0.216216	0.246377	0.380952	0.323077	0.25	0.225352	0.260274	0.323077
OC1(CNC2=NC=NC3=C2C(Br)=CN3)CCC1	0.126761	0.128571	0.136364	0.212121	0.138889	0.144928	0.125	0.185714	0.0987654	0.0933333	0.150685	0.2	0.119048	0.126761	0.205882	0.180556	0.316667	0.171053	0.191176	0.136364	0.112676	0.136986	0.171053	0.228571	0.180556	0.0985915	0.150685	0.392857	0.183099	0.253731	0.141026	0.121622	0.215385	0.265625	0.185714	0.26087	0.194444	0.203125	0.274194	0.115942	0.1625	0.28125	0.181818	0.161765	0.164179	0.203125	0.179104	0.166667	0.130435
O=C1CCCN1NC1=NC=NC=C1C1=CN(CCO)N=N1	0.295775	0.318841	0.318182	0.352941	0.492063	0.568966	0.0851064	0.104651	0.10989	0.0930233	0.142857	0.153846	0.104167	0.295775	0.362319	0.182927	0.378788	0.174419	0.192308	0.338462	0.151899	0.144578	0.188235	0.195122	0.310811	0.139241	0.156627	0.2	0.185185	0.185185	0.147727	0.319444	0.197368	0.148148	0.202532	0.192771	0.342466	0.348485	0.197368	0.289855	0.179775	0.205128	0.2	0.358209	0.323529	0.202703	0.197368	0.185185	0.323529
OC[C@@H](CC1=CC=CC=C1)NC1=NC=NC2=C1C=NN2	0.121622	0.138889	0.164179	0.202899	0.148649	0.171429	0.120482	0.211268	0.135802	0.118421	0.16	0.246154	0.114943	0.0921053	0.180556	0.189189	0.171429	0.210526	0.235294	0.114286	0.108108	0.162162	0.226667	0.155844	0.1	0.0657895	0.0740741	0.157143	0.242857	0.208333	0.121951	0.102564	0.171429	0.0909091	0.228571	0.216216	0.171053	0.111111	0.15493	0.0666667	0.21519	0.164384	0.173913	0.123288	0.109589	0.19403	0.171429	0.225352	0.0945946
CC1=C(C)C2=C(N3CC(F)(F)C[C@H]3CO)N=CN=C2N1	0.12987	0.131579	0.123288	0.191781	0.1125	0.102564	0.141176	0.2	0.103448	0.0722892	0.109756	0.197183	0.134831	0.101266	0.186667	0.15	0.178082	0.2	0.157895	0.123288	0.131579	0.111111	0.185185	0.24	0.121951	0.231884	0.151899	0.214286	0.166667	0.166667	0.116279	0.125	0.211268	0.157895	0.2	0.175	0.177215	0.105263	0.211268	0.217391	0.176471	0.219178	0.231884	0.131579	0.118421	0.2	0.211268	0.197368	0.118421
CC(C)(O)[C@H]1CCCN1C1=NC(N)=NC2=C1C=CN2	0.131579	0.133333	0.140845	0.178082	0.142857	0.148649	0.103448	0.126582	0.0795455	0.0864198	0.097561	0.150685	0.111111	0.146667	0.189189	0.22973	0.180556	0.144578	0.242857	0.173913	0.287879	0.348485	0.17284	0.15	0.181818	0.135135	0.168831	0.183099	0.153846	0.153846	0.158537	0.155844	0.164384	0.175676	0.155844	0.1625	0.210526	0.169014	0.164384	0.152778	0.192771	0.173333	0.166667	0.164384	0.166667	0.276923	0.164384	0.168831	0.166667
CC(C)(O)[C@@H]1CCCN1C1=NC=NC2=C1C1=CC=CC=C1N2	0.189189	0.208333	0.220588	0.313433	0.2	0.208333	0.113636	0.246575	0.102273	0.0843373	0.0952381	0.387097	0.108696	0.142857	0.25	0.207792	0.225352	0.293333	0.236111	0.169014	0.16	0.181818	0.25974	0.236842	0.1625	0.146667	0.15	0.211268	0.243243	0.226667	0.168675	0.166667	0.225352	0.155844	0.378788	0.233766	0.27027	0.148649	0.208333	0.164384	0.278481	0.216216	0.228571	0.16	0.146667	0.231884	0.225352	0.260274	0.146667
CC(C)(O)C1=CC=C2NC3=NC=NC(NN4CCCC4=O)=C3C2=C1	0.367647	0.352941	0.396825	0.576271	0.376812	0.373134	0.119565	0.263158	0.108696	0.0795455	0.102273	0.318841	0.138298	0.291667	0.507937	0.25641	0.483871	0.36	0.27027	0.333333	0.210526	0.2	0.307692	0.32	0.342466	0.197368	0.197531	0.3	0.293333	0.276316	0.186047	0.352113	0.314286	0.205128	0.391304	0.282051	0.523077	0.343284	0.295775	0.363636	0.325	0.30137	0.318841	0.352941	0.318841	0.304348	0.314286	0.310811	0.318841
OC[C@H](CC1=CC=CC=C1)NC1=NC=NC2=C1C1=CC=CC=C1N2	0.12	0.136986	0.161765	0.292308	0.146667	0.152778	0.13253	0.279412	0.134146	0.116883	0.142857	0.413793	0.113636	0.0769231	0.194444	0.186667	0.185714	0.309859	0.231884	0.112676	0.106667	0.16	0.24	0.2	0.0987654	0.0933333	0.0864198	0.171429	0.239437	0.222222	0.134146	0.101266	0.185714	0.103896	0.403226	0.22973	0.184211	0.0945946	0.169014	0.0945946	0.227848	0.178082	0.188406	0.106667	0.108108	0.191176	0.185714	0.239437	0.0933333
NC1=NC(N[C@H](CO)CC2=CC=CC=C2)=C2C=CNC2=N1	0.0769231	0.0921053	0.112676	0.135135	0.0886076	0.106667	0.119048	0.115385	0.120482	0.131579	0.142857	0.15493	0.113636	0.0769231	0.116883	0.219178	0.121622	0.148148	0.268657	0.112676	0.238806	0.403226	0.1625	0.097561	0.1125	0.0789474	0.1	0.123288	0.157895	0.157895	0.148148	0.0875	0.106667	0.118421	0.16	0.166667	0.111111	0.109589	0.106667	0.08	0.154762	0.116883	0.108108	0.106667	0.123288	0.227273	0.106667	0.157895	0.108108
CC(C)[C@@H](NC1=NC=NC2=C1C=CN2)C1=CC=C2OCCOC2=C1	0.128205	0.12987	0.136986	0.189189	0.139241	0.144737	0.139535	0.213333	0.114943	0.153846	0.135802	0.194444	0.133333	0.1	0.2	0.291667	0.175676	0.182927	0.308824	0.136986	0.225352	0.213333	0.197531	0.160494	0.120482	0.0886076	0.108434	0.194444	0.210526	0.179487	0.102273	0.109756	0.208333	0.126582	0.181818	0.17284	0.189873	0.118421	0.191781	0.0897436	0.188235	0.184211	0.211268	0.12987	0.116883	0.349206	0.208333	0.210526	0.116883
CN(C=O)[C@H](CC1=NC=NC2=C1C=CN2)C(F)(F)F	0.148649	0.150685	0.142857	0.180556	0.115385	0.12	0.144578	0.157895	0.13253	0.115385	0.141026	0.185714	0.137931	0.103896	0.16	0.267606	0.150685	0.175	0.283582	0.126761	0.2	0.205479	0.175	0.1375	0.111111	0.0779221	0.141026	0.169014	0.171053	0.171053	0.146341	0.128205	0.166667	0.116883	0.173333	0.164557	0.166667	0.108108	0.166667	0.0789474	0.180723	0.16	0.169014	0.135135	0.121622	0.301587	0.166667	0.186667	0.106667
O=C(NC1=CC=CC2=C1NC1=NC=NC(NN3CCCC3=O)=C12)[C@H]1CCCN1	0.337662	0.342105	0.342466	0.560606	0.346154	0.342105	0.107843	0.218391	0.12	0.117021	0.114583	0.328947	0.125	0.256098	0.418919	0.270588	0.43662	0.333333	0.283951	0.289474	0.2	0.218391	0.302326	0.313253	0.301205	0.188235	0.175824	0.278481	0.289157	0.289157	0.191489	0.292683	0.275	0.195402	0.376623	0.309524	0.397436	0.298701	0.275	0.298701	0.288889	0.296296	0.278481	0.291139	0.2625	0.282051	0.275	0.289157	0.2625
CNS(=O)(=O)NC1=CC=CC2=C1NC1=NC=NC(NN3CCCC3=O)=C12	0.366197	0.371429	0.373134	0.616667	0.375	0.371429	0.103093	0.219512	0.104167	0.0879121	0.0978261	0.30137	0.11	0.276316	0.434783	0.259259	0.432836	0.325	0.272727	0.314286	0.2	0.204819	0.277108	0.2875	0.307692	0.1875	0.174419	0.283784	0.278481	0.278481	0.177778	0.315789	0.28	0.195122	0.369863	0.268293	0.430556	0.323944	0.28	0.342857	0.27907	0.269231	0.283784	0.333333	0.283784	0.287671	0.28	0.294872	0.283784
O=C(N[C@H](CC1(O)CS(=O)(=O)C1)C1=CC=CC=C1)C1=NC=NC2=C1C=CN2	0.134146	0.15	0.173333	0.177215	0.117647	0.135802	0.211765	0.142857	0.214286	0.25	0.24359	0.197368	0.188889	0.107143	0.17284	0.25641	0.179487	0.186047	0.305556	0.128205	0.179487	0.230769	0.214286	0.151163	0.139535	0.0705882	0.0898876	0.151899	0.2125	0.197531	0.133333	0.0909091	0.15	0.105882	0.2	0.219512	0.164706	0.125	0.15	0.0714286	0.204545	0.17284	0.151899	0.135802	0.109756	0.267606	0.15	0.197531	0.109756
CCNC(=O)NC1=CC(N2CCC[C@@H]2C(C)(C)O)=NC=N1	0.232877	0.219178	0.231884	0.168831	0.15	0.155844	0.123596	0.120482	0.125	0.0952381	0.119048	0.142857	0.142857	0.153846	0.226667	0.144578	0.202703	0.151163	0.151899	0.148649	0.126582	0.107143	0.192771	0.185185	0.17284	0.113924	0.13253	0.173333	0.160494	0.146341	0.11236	0.148148	0.186667	0.1375	0.148148	0.168675	0.246753	0.144737	0.171053	0.12987	0.211765	0.194805	0.189189	0.186667	0.157895	0.175676	0.186667	0.175	0.157895
CC1(C)CCC(=O)N1NC1=NC=NC2=C1C=C(Br)N2	0.214286	0.217391	0.230769	0.328125	0.208333	0.217391	0.104651	0.205479	0.0930233	0.0609756	0.1125	0.238806	0.125	0.180556	0.403226	0.285714	0.272727	0.287671	0.30303	0.19403	0.217391	0.205479	0.362319	0.318841	0.232877	0.202899	0.186667	0.33871	0.369231	0.253521	0.160494	0.205479	0.584906	0.246377	0.294118	0.243243	0.378788	0.242424	0.3125	0.205882	0.342466	0.279412	0.431034	0.217391	0.238806	0.344262	0.423729	0.390625	0.202899
CN1N=CC(C2=CC3=C(NN4CCCC4=O)N=CN=C3N2)=C1C#N	0.310811	0.333333	0.333333	0.447761	0.375	0.391304	0.0918367	0.176471	0.0816327	0.0531915	0.0860215	0.202532	0.11	0.385714	0.546875	0.243902	0.391304	0.247059	0.25641	0.333333	0.185185	0.176471	0.325	0.240964	0.307692	0.17284	0.16092	0.25	0.311688	0.216867	0.139785	0.333333	0.352113	0.180723	0.25	0.209302	0.514706	0.362319	0.246753	0.323944	0.309524	0.2375	0.357143	0.352113	0.338028	0.287671	0.352113	0.328947	0.338028
CC(C)(O)[C@@H]1CCCN1C1=NC=NC2=C1C1=CC=C(F)C=C1N2	0.243243	0.213333	0.191781	0.260274	0.175	0.166667	0.159091	0.397059	0.122222	0.0681818	0.103448	0.267606	0.177778	0.135802	0.253333	0.182927	0.213333	0.402778	0.192308	0.16	0.151899	0.144578	0.231707	0.225	0.154762	0.139241	0.156627	0.2	0.21519	0.185185	0.147727	0.17284	0.22973	0.148148	0.266667	0.192771	0.272727	0.141026	0.197368	0.155844	0.25	0.205128	0.232877	0.151899	0.153846	0.219178	0.22973	0.230769	0.153846
O=C1CC[C@@H](C2=CC=CC=C2)N1NC1=NC=NC2=C1C=CN2	0.225352	0.246377	0.28125	0.318182	0.236111	0.264706	0.102273	0.2	0.116279	0.1125	0.109756	0.307692	0.10989	0.191781	0.308824	0.703704	0.283582	0.6	1	0.223881	0.457627	0.730769	0.627119	0.347826	0.194805	0.268657	0.28169	0.416667	0.685185	0.654545	0.476923	0.184211	0.433333	0.313433	0.666667	0.62069	0.291667	0.217391	0.409836	0.166667	0.587302	0.390625	0.440678	0.211268	0.197183	0.68	0.433333	0.685185	0.197183
CCNC(=O)NC1=CC(NN2CCCC2=O)=NC=N1	0.517857	0.5	0.538462	0.349206	0.318182	0.333333	0.130952	0.113924	0.13253	0.101266	0.1125	0.136986	0.164706	0.307692	0.42623	0.184211	0.4	0.189873	0.194444	0.333333	0.166667	0.142857	0.236842	0.22973	0.343284	0.152778	0.155844	0.220588	0.202703	0.186667	0.13253	0.294118	0.235294	0.178082	0.189189	0.210526	0.4	0.322581	0.217391	0.301587	0.225	0.242857	0.238806	0.377049	0.33871	0.223881	0.235294	0.219178	0.33871
CC(C)[C@H](CO)NC1=NC=NC2=C1C=C(C1=CC=CS1)N2	0.128205	0.12987	0.136986	0.222222	0.125	0.12987	0.139535	0.197368	0.141176	0.097561	0.135802	0.211268	0.133333	0.0864198	0.25	0.256757	0.16	0.197531	0.186667	0.121622	0.115385	0.123457	0.25974	0.175	0.107143	0.0886076	0.0823529	0.162162	0.260274	0.164557	0.0898876	0.0963855	0.242857	0.0987654	0.197368	0.17284	0.236842	0.0897436	0.16	0.0897436	0.246914	0.168831	0.246377	0.115385	0.116883	0.197183	0.242857	0.260274	0.116883
CC(C)(O)[C@H]1CCCN1C1=NC=NC2=C1C=C(C1=CC=CS1)N2	0.189873	0.192308	0.202703	0.253333	0.170732	0.177215	0.106383	0.182927	0.119565	0.0786517	0.0888889	0.210526	0.113402	0.146341	0.263158	0.269231	0.192308	0.211765	0.202532	0.171053	0.148148	0.154762	0.256098	0.190476	0.151163	0.121951	0.126437	0.179487	0.240506	0.180723	0.131868	0.154762	0.24	0.130952	0.2125	0.188235	0.282051	0.1375	0.177215	0.1375	0.27381	0.185185	0.243243	0.148148	0.164557	0.213333	0.24	0.25641	0.164557
CC(C)[C@H](CO)NC1=NC=NC2=C1C=C(C1=CC=CN1)N2	0.12987	0.131579	0.138889	0.225352	0.126582	0.131579	0.141176	0.2	0.142857	0.0987654	0.151899	0.214286	0.134831	0.101266	0.253521	0.210526	0.178082	0.2	0.222222	0.138889	0.146667	0.153846	0.263158	0.177215	0.121951	0.0897436	0.0963855	0.180556	0.263889	0.181818	0.103448	0.097561	0.246377	0.113924	0.2	0.189873	0.24	0.105263	0.178082	0.0909091	0.25	0.186667	0.25	0.131579	0.133333	0.235294	0.246377	0.263889	0.133333
CC1(C)CCC(=O)N1NC1=NC=NC2=C1C=C(C1=CC=CS1)N2	0.220779	0.223684	0.236111	0.323944	0.21519	0.223684	0.106383	0.197531	0.119565	0.0786517	0.0888889	0.243243	0.125	0.175	0.352113	0.375	0.24	0.2875	0.30137	0.202703	0.207792	0.2125	0.355263	0.25	0.178571	0.179487	0.166667	0.260274	0.361111	0.25641	0.170455	0.182927	0.367647	0.1875	0.293333	0.246914	0.333333	0.181818	0.273973	0.181818	0.3375	0.246753	0.373134	0.192308	0.194805	0.318841	0.367647	0.380282	0.194805
CN1N=CC(C2=CC3=C(NN4C(=O)CCC4(C)C)N=CN=C3N2)=C1C#N	0.178571	0.195122	0.189873	0.269231	0.216867	0.225	0.09	0.172414	0.08	0.0520833	0.0842105	0.197531	0.107843	0.2375	0.346667	0.238095	0.225	0.241379	0.25	0.189873	0.180723	0.172414	0.317073	0.235294	0.168539	0.168675	0.157303	0.24359	0.303797	0.211765	0.136842	0.186047	0.342466	0.176471	0.243902	0.204545	0.329114	0.2	0.25641	0.170732	0.302326	0.231707	0.347222	0.195122	0.197531	0.28	0.342466	0.320513	0.197531
CC(C)[C@H](CO)NC1=NC=NC2=C1C=C(C1=C(C#N)N(C)N=C1)N2	0.104651	0.119048	0.111111	0.1875	0.141176	0.146341	0.117021	0.166667	0.11828	0.0659341	0.125	0.1625	0.112245	0.158537	0.25974	0.149425	0.160494	0.168539	0.156627	0.125	0.105882	0.101124	0.238095	0.174419	0.111111	0.0941176	0.0879121	0.1625	0.222222	0.137931	0.0721649	0.113636	0.236842	0.103448	0.166667	0.146067	0.246914	0.121951	0.160494	0.0952381	0.227273	0.168675	0.24	0.13253	0.134146	0.179487	0.236842	0.222222	0.134146
CC1=CNC2=NC=NC(N[C@H](C3=CC=CC=C3)C3(O)CC3)=C12	0.131579	0.148649	0.173913	0.211268	0.142857	0.164384	0.142857	0.186667	0.130952	0.128205	0.139241	0.235294	0.136364	0.116883	0.189189	0.213333	0.268657	0.217949	0.242857	0.140845	0.133333	0.171053	0.233766	0.194805	0.1375	0.12	0.153846	0.272727	0.232877	0.304348	0.1875	0.0987654	0.180556	0.175676	0.236111	0.309859	0.179487	0.121622	0.268657	0.121622	0.222222	0.275362	0.2	0.133333	0.12	0.220588	0.180556	0.25	0.12
O=C1CCCCN1NC1=NC=NC2=C1C1=CC=C(F)C=C1N2	0.459016	0.396825	0.4	0.589286	0.378788	0.375	0.151163	0.460317	0.126437	0.0705882	0.107143	0.338462	0.183908	0.289855	0.467742	0.27027	0.466667	0.580645	0.285714	0.333333	0.205479	0.210526	0.289474	0.30137	0.305556	0.191781	0.192308	0.298507	0.309859	0.291667	0.195122	0.352941	0.313433	0.2	0.415385	0.28	0.439394	0.34375	0.294118	0.34375	0.275	0.28169	0.318182	0.333333	0.318182	0.30303	0.313433	0.309859	0.318182
O=C1NC[C@@H](O)[C@H]1NC1=NC=NC2=C1C1=CC=C(F)C=C1N2	0.216216	0.186667	0.164384	0.304348	0.179487	0.171053	0.176471	0.52459	0.137931	0.0823529	0.119048	0.442623	0.195402	0.111111	0.243243	0.217949	0.219178	0.477612	0.22973	0.148649	0.155844	0.1625	0.253165	0.246753	0.130952	0.142857	0.146341	0.222222	0.253333	0.220779	0.151163	0.148148	0.253521	0.151899	0.328571	0.227848	0.230769	0.12987	0.219178	0.12987	0.240964	0.226667	0.257143	0.126582	0.128205	0.242857	0.253521	0.253333	0.128205
C[C@@H]1CCC(=O)N1NC1=NC=NC2=C1C1=CC=C(F)C=C1N2	0.3	0.25	0.246377	0.378788	0.223684	0.216216	0.16092	0.46875	0.123596	0.0689655	0.104651	0.369231	0.193182	0.166667	0.309859	0.371429	0.285714	0.724138	0.393939	0.194444	0.428571	0.305556	0.408451	0.539683	0.185185	0.412698	0.397059	0.561404	0.41791	0.397059	0.282051	0.205128	0.578947	0.415385	0.540984	0.380282	0.293333	0.189189	0.551724	0.222222	0.386667	0.52459	0.589286	0.2	0.186667	0.571429	0.578947	0.439394	0.186667
C[C@H]1CCC(=O)N1NC1=NC=NC2=C1C1=CC=C(F)C=C1N2	0.3	0.25	0.246377	0.378788	0.223684	0.216216	0.16092	0.46875	0.123596	0.0689655	0.104651	0.369231	0.193182	0.166667	0.309859	0.371429	0.285714	0.724138	0.393939	0.194444	0.428571	0.305556	0.408451	0.539683	0.185185	0.412698	0.397059	0.561404	0.41791	0.397059	0.282051	0.205128	0.578947	0.415385	0.540984	0.380282	0.293333	0.189189	0.551724	0.222222	0.386667	0.52459	0.589286	0.2	0.186667	0.571429	0.578947	0.439394	0.186667
CN1CC[C@H](NC2=NC=NC3=C2C2=CC=C(F)C=C2N3)C1=O	0.25	0.219178	0.197183	0.323529	0.194805	0.186667	0.162791	0.576271	0.125	0.0823529	0.105882	0.466667	0.181818	0.139241	0.277778	0.266667	0.236111	0.546875	0.28169	0.164384	0.219178	0.207792	0.302632	0.297297	0.158537	0.205479	0.205128	0.294118	0.305556	0.27027	0.192771	0.177215	0.328358	0.213333	0.38806	0.25974	0.263158	0.16	0.289855	0.175676	0.2875	0.277778	0.333333	0.171053	0.173333	0.318182	0.328358	0.323944	0.173333
CC1(C)CCC(=O)N1NC1=NC=NC=C1C1=NC=CC=C1Cl	0.197368	0.2	0.211268	0.3	0.631579	0.40625	0.0978261	0.13253	0.149425	0.107143	0.104651	0.202703	0.129032	0.166667	0.207792	0.21519	0.2	0.219512	0.226667	0.211268	0.216216	0.175	0.219512	0.2125	0.170732	0.186667	0.1875	0.219178	0.217949	0.217949	0.190476	0.205128	0.216216	0.194805	0.236842	0.209877	0.197531	0.189189	0.285714	0.189189	0.209302	0.207792	0.219178	0.2	0.171053	0.239437	0.25	0.233766	0.202703
CC(C)[C@H](CO)NC1=NC=NC2=C1C=C(C1=NC=CS1)N2	0.1	0.101266	0.106667	0.205479	0.111111	0.115385	0.139535	0.181818	0.127907	0.0714286	0.121951	0.194444	0.133333	0.0864198	0.25	0.192308	0.175676	0.168675	0.155844	0.121622	0.101266	0.0963855	0.227848	0.175	0.107143	0.0886076	0.0823529	0.162162	0.226667	0.135802	0.0659341	0.0963855	0.242857	0.0987654	0.166667	0.158537	0.236842	0.0897436	0.16	0.0897436	0.216867	0.184211	0.246377	0.115385	0.116883	0.180556	0.242857	0.226667	0.116883
CC(C)[C@H](CO)NC1=NC=NC2=C1NC=C2	0.112676	0.114286	0.121212	0.179104	0.125	0.130435	0.141026	0.15493	0.128205	0.125	0.202899	0.166667	0.134146	0.0972222	0.173913	0.2	0.181818	0.142857	0.212121	0.138462	0.164179	0.138889	0.173333	0.164384	0.150685	0.084507	0.106667	0.184615	0.152778	0.169014	0.1	0.0933333	0.164179	0.126761	0.15493	0.178082	0.164384	0.117647	0.181818	0.0857143	0.164557	0.191176	0.166667	0.147059	0.115942	0.245902	0.164179	0.169014	0.115942
CC(C)(O)[C@H]1CCCN1C1=NC=NC2=C1NC=C2	0.166667	0.169014	0.179104	0.2	0.162162	0.169014	0.0930233	0.12987	0.0813953	0.0886076	0.128205	0.15493	0.101124	0.150685	0.194444	0.202703	0.202899	0.148148	0.214286	0.179104	0.185714	0.16	0.177215	0.168831	0.171053	0.108108	0.142857	0.188406	0.157895	0.173333	0.134146	0.144737	0.169014	0.148649	0.16	0.181818	0.216216	0.157143	0.185714	0.125	0.197531	0.194444	0.171429	0.169014	0.15493	0.246154	0.169014	0.173333	0.15493
O=C1CCCN1NC1=NC=NC2=C1NC=C2	0.396552	0.403509	0.433962	0.528302	0.431034	0.454545	0.0963855	0.166667	0.097561	0.106667	0.148649	0.215385	0.117647	0.372881	0.45614	0.323077	0.509434	0.25	0.344262	0.433962	0.269841	0.253731	0.25	0.242857	0.409836	0.179104	0.197183	0.295082	0.268657	0.287879	0.2	0.377049	0.269841	0.223881	0.272727	0.275362	0.42623	0.444444	0.290323	0.368421	0.236842	0.276923	0.274194	0.428571	0.385965	0.368421	0.269841	0.268657	0.385965
NC1=CC=CC2=C1NC1=NC=NC(N3CCC[C@@H]3CO)=C12	0.2	0.171053	0.180556	0.323529	0.179487	0.171053	0.111111	0.223684	0.125	0.108434	0.13253	0.294118	0.106383	0.125	0.226667	0.217949	0.219178	0.253165	0.22973	0.164384	0.141026	0.177215	0.2375	0.230769	0.130952	0.128205	0.119048	0.205479	0.236842	0.220779	0.137931	0.134146	0.219178	0.1375	0.291667	0.227848	0.21519	0.12987	0.202703	0.12987	0.22619	0.210526	0.222222	0.141026	0.142857	0.225352	0.219178	0.236842	0.142857
CC(C)[C@H](CO)NC1=NC=NC2=C1C=C(C1=CN(C)N=C1)N2	0.125	0.126582	0.133333	0.216216	0.135802	0.141026	0.123596	0.192308	0.125	0.0823529	0.13253	0.205479	0.130435	0.139241	0.277778	0.17284	0.186667	0.192771	0.181818	0.133333	0.126582	0.120482	0.253165	0.2	0.130952	0.113924	0.105882	0.189189	0.253333	0.160494	0.0879121	0.134146	0.271429	0.123457	0.207792	0.168675	0.263158	0.12987	0.186667	0.115385	0.240964	0.194805	0.275362	0.155844	0.142857	0.208333	0.271429	0.253333	0.142857
C[C@H]1CCC(=O)N1NC1=CC(I)=NC=N1	0.295082	0.3	0.321429	0.215385	0.191176	0.2	0.0987654	0.138889	0.1	0.0657895	0.0779221	0.184615	0.134146	0.179104	0.246154	0.292308	0.21875	0.294118	0.311475	0.193548	0.392857	0.242424	0.313433	0.416667	0.183099	0.375	0.360656	0.480769	0.360656	0.33871	0.222222	0.171429	0.5	0.403509	0.301587	0.283582	0.231884	0.1875	0.471698	0.1875	0.295775	0.446429	0.509804	0.2	0.203125	0.490196	0.5	0.33871	0.203125
O=C1CC[C@@H](C2=CC=CC=C2)N1NC1=CC(I)=NC=N1	0.3125	0.33871	0.385965	0.235294	0.211268	0.238806	0.105882	0.144737	0.134146	0.102564	0.0864198	0.223881	0.126437	0.166667	0.228571	0.369231	0.202899	0.5	0.545455	0.19697	0.257576	0.45	0.5	0.267606	0.155844	0.223881	0.222222	0.301587	0.6	0.571429	0.409091	0.16	0.31746	0.25	0.526316	0.491803	0.216216	0.173913	0.296875	0.140845	0.469697	0.283582	0.322581	0.169014	0.188406	0.327869	0.31746	0.54386	0.188406
CC(C)[C@H](CO)NC1=NC=NC2=C1C=C(C1=CC=CC=C1C#N)N2	0.123457	0.139241	0.146667	0.213333	0.134146	0.153846	0.134831	0.189873	0.136364	0.0941176	0.130952	0.219178	0.141304	0.166667	0.24	0.170732	0.153846	0.204819	0.194805	0.131579	0.111111	0.13253	0.265823	0.168675	0.103448	0.0853659	0.0795455	0.155844	0.266667	0.17284	0.0989011	0.0930233	0.232877	0.0952381	0.205128	0.180723	0.227848	0.1	0.153846	0.0864198	0.253012	0.1625	0.236111	0.111111	0.126582	0.189189	0.232877	0.266667	0.126582
C[C@H]1CCN(NC2=NC=NC3=C2C2=CC=C(F)C=C2N3)C1=O	0.3	0.25	0.246377	0.4	0.24	0.232877	0.16092	0.46875	0.123596	0.0689655	0.117647	0.369231	0.179775	0.181818	0.328571	0.28	0.304348	0.587302	0.295775	0.211268	0.25	0.220779	0.315789	0.347222	0.21519	0.236111	0.233766	0.348485	0.319444	0.30137	0.204819	0.220779	0.363636	0.243243	0.424242	0.289474	0.310811	0.222222	0.343284	0.222222	0.3	0.328571	0.369231	0.232877	0.202703	0.353846	0.363636	0.338028	0.202703
C[C@]1(NC2=NC=NC3=C2C2=CC=C(F)C=C2N3)CCNC1=O	0.216216	0.186667	0.164384	0.304348	0.179487	0.171053	0.176471	0.453125	0.125	0.0697674	0.119048	0.375	0.209302	0.125	0.243243	0.202532	0.202703	0.455882	0.213333	0.164384	0.171053	0.148148	0.2375	0.246753	0.144578	0.157895	0.160494	0.239437	0.236842	0.205128	0.137931	0.148148	0.271429	0.166667	0.309859	0.197531	0.230769	0.144737	0.236111	0.144737	0.22619	0.226667	0.275362	0.155844	0.142857	0.26087	0.271429	0.253333	0.142857
CCNC(=O)NC1=CC=CC2=C1NC1=NC=NC(N3CCC[C@@H]3C(C)(C)O)=C12	0.183908	0.2	0.180723	0.2875	0.179775	0.172414	0.141414	0.177778	0.131313	0.117021	0.126316	0.246914	0.135922	0.131868	0.235294	0.186813	0.214286	0.217391	0.195402	0.152941	0.146067	0.152174	0.230769	0.224719	0.16129	0.134831	0.138298	0.188235	0.202247	0.188889	0.142857	0.152174	0.2	0.142857	0.247059	0.208791	0.252874	0.136364	0.186047	0.149425	0.247312	0.206897	0.202381	0.172414	0.134831	0.204819	0.2	0.215909	0.134831
O=C(NCC1=CC=NC2=C1C=CN2)C1=CC=CC=C1	0.111111	0.128571	0.153846	0.176471	0.123288	0.161765	0.2	0.106667	0.186667	0.188406	0.183099	0.181818	0.175	0.126761	0.138889	0.231884	0.144928	0.155844	0.285714	0.190476	0.19697	0.238806	0.186667	0.116883	0.133333	0.0684932	0.0909091	0.114286	0.166667	0.166667	0.141026	0.0921053	0.112676	0.0945946	0.169014	0.191781	0.131579	0.115942	0.112676	0.0694444	0.177215	0.138889	0.114286	0.144928	0.130435	0.241935	0.112676	0.166667	0.130435
CC(C)[C@H](CO)NC1=NC=NC2=C1C=C(C1=CC=NS1)N2	0.113924	0.115385	0.121622	0.222222	0.125	0.12987	0.152941	0.197368	0.141176	0.0843373	0.15	0.211268	0.146067	0.0864198	0.25	0.177215	0.16	0.182927	0.171053	0.136986	0.115385	0.109756	0.24359	0.175	0.107143	0.0886076	0.0823529	0.162162	0.243243	0.15	0.0777778	0.0963855	0.242857	0.0987654	0.181818	0.158537	0.236842	0.0897436	0.16	0.0897436	0.231707	0.168831	0.246377	0.115385	0.116883	0.197183	0.242857	0.243243	0.116883
CC1=CC=C(CC(=O)NC2=NC=NC3=C2C=CN3)C=C1	0.123288	0.125	0.132353	0.205882	0.135135	0.140845	0.164557	0.180556	0.123457	0.12	0.162162	0.212121	0.156627	0.108108	0.235294	0.318182	0.227273	0.181818	0.33871	0.132353	0.246154	0.231884	0.22973	0.205479	0.16	0.111111	0.116883	0.212121	0.194444	0.194444	0.109756	0.103896	0.208955	0.136986	0.197183	0.219178	0.222222	0.128571	0.208955	0.112676	0.217949	0.235294	0.230769	0.157143	0.111111	0.385965	0.208955	0.228571	0.111111
OC1(CNC2=NC=NC3=C2C=C(I)N3)CCCCC1	0.140845	0.142857	0.151515	0.246154	0.136986	0.142857	0.151899	0.217391	0.111111	0.0921053	0.103896	0.215385	0.158537	0.109589	0.31746	0.178082	0.212121	0.2	0.188406	0.117647	0.111111	0.12	0.267606	0.208333	0.146667	0.0972222	0.0897436	0.179104	0.370968	0.197183	0.0843373	0.135135	0.269841	0.108108	0.2	0.173333	0.298507	0.130435	0.176471	0.114286	0.253333	0.185714	0.274194	0.142857	0.128571	0.2	0.269841	0.25	0.128571
CC(C)(O)[C@H]1CCCN1C1=NC=NC2=C1C=C(C1=CC=NS1)N2	0.175	0.177215	0.186667	0.27027	0.185185	0.192308	0.11828	0.197531	0.107527	0.0666667	0.101124	0.226667	0.125	0.146341	0.28	0.207317	0.207792	0.211765	0.202532	0.186667	0.148148	0.141176	0.256098	0.204819	0.151163	0.121951	0.126437	0.194805	0.240506	0.180723	0.119565	0.154762	0.256757	0.130952	0.2125	0.188235	0.298701	0.1375	0.192308	0.1375	0.27381	0.2	0.260274	0.148148	0.164557	0.22973	0.256757	0.25641	0.164557
O=C1CCCN1NC1=NC=NC2=C1C=C(C1=CC=NS1)N2	0.363636	0.369231	0.393443	0.551724	0.393939	0.412698	0.111111	0.207792	0.11236	0.0697674	0.105882	0.257143	0.130435	0.323529	0.559322	0.30137	0.435484	0.285714	0.3	0.393443	0.202703	0.207792	0.337838	0.246753	0.319444	0.173333	0.160494	0.257143	0.362319	0.253333	0.164706	0.347826	0.369231	0.181818	0.291667	0.24359	0.52381	0.359375	0.253521	0.338462	0.320513	0.243243	0.375	0.348485	0.353846	0.318182	0.369231	0.362319	0.353846
CC1(C)CCC(=O)N1NC1=NC=NC2=C1C1=CC=CC(N)=C1N2	0.263889	0.216216	0.246377	0.444444	0.24	0.232877	0.10989	0.236842	0.111111	0.0941176	0.104651	0.328358	0.117021	0.166667	0.291667	0.28	0.285714	0.351351	0.295775	0.194444	0.216216	0.236842	0.298701	0.310811	0.185185	0.202703	0.1875	0.308824	0.30137	0.30137	0.190476	0.189873	0.304348	0.210526	0.402985	0.289474	0.276316	0.189189	0.323529	0.205479	0.283951	0.291667	0.308824	0.2	0.171053	0.313433	0.304348	0.319444	0.171053
O=S1(=O)CCN(C2=NC=NC3=C2C2=CC=CC=C2N3)C[C@H]1CO	0.168831	0.186667	0.197183	0.285714	0.164557	0.171053	0.123596	0.256757	0.125	0.135802	0.146341	0.375	0.11828	0.125	0.210526	0.217949	0.202703	0.285714	0.22973	0.164384	0.141026	0.177215	0.2375	0.21519	0.130952	0.128205	0.119048	0.189189	0.236842	0.220779	0.151163	0.134146	0.202703	0.1375	0.367647	0.227848	0.2	0.12987	0.186667	0.12987	0.22619	0.194805	0.205479	0.141026	0.142857	0.208333	0.202703	0.236842	0.142857
O=S1C[C@@H]2C[C@@H](N(C2)C3=NC=NC4=C3C5=CC=C(C=C5N4)F)C1	0.226667	0.181818	0.16	0.226667	0.13253	0.123457	0.146067	0.397059	0.134831	0.0804598	0.116279	0.267606	0.164835	0.108434	0.189873	0.197531	0.166667	0.422535	0.207792	0.12987	0.151899	0.158537	0.216867	0.209877	0.102273	0.139241	0.142857	0.2	0.230769	0.2	0.147727	0.130952	0.22973	0.148148	0.283784	0.192771	0.180723	0.1125	0.197368	0.1125	0.206897	0.189873	0.232877	0.109756	0.125	0.219178	0.22973	0.230769	0.125
O=S1C[C@H]2C[C@@H](CN(C3=C4C(=NC=N3)NC3=CC=CC=C34)C2)C1	0.164384	0.183099	0.19403	0.287879	0.16	0.166667	0.104651	0.275362	0.105882	0.101266	0.1125	0.40678	0.1	0.118421	0.191781	0.232877	0.183099	0.323944	0.264706	0.142857	0.166667	0.205479	0.253333	0.22973	0.111111	0.152778	0.155844	0.220588	0.271429	0.253521	0.189873	0.142857	0.235294	0.162162	0.419355	0.243243	0.181818	0.123288	0.217391	0.123288	0.240506	0.208333	0.238806	0.12	0.121622	0.242424	0.235294	0.271429	0.121622
O=C1NCCN(C2=NC=NC3=C2C2=CC=C(F)C=C2N3)[C@@H]1CCO	0.230769	0.202532	0.181818	0.263158	0.166667	0.158537	0.177778	0.375	0.166667	0.0888889	0.149425	0.342857	0.208791	0.129412	0.225	0.188235	0.202532	0.4	0.197531	0.197368	0.144578	0.151163	0.22093	0.214286	0.134831	0.13253	0.136364	0.189873	0.219512	0.190476	0.141304	0.151163	0.217949	0.141176	0.269231	0.197674	0.214286	0.134146	0.1875	0.134146	0.211111	0.195122	0.220779	0.144578	0.160494	0.207792	0.217949	0.219512	0.160494
CC(C)(O)[C@H]1CCCN1C1=NC=NC2=C1C=C(C1=CC=NN1)N2	0.179487	0.181818	0.191781	0.260274	0.175	0.181818	0.120879	0.202532	0.10989	0.0681818	0.0909091	0.216216	0.12766	0.15	0.27027	0.182927	0.197368	0.202381	0.192308	0.191781	0.151899	0.144578	0.246914	0.195122	0.154762	0.125	0.129412	0.184211	0.230769	0.170732	0.122222	0.158537	0.246575	0.134146	0.202532	0.178571	0.289474	0.141026	0.181818	0.141026	0.26506	0.189873	0.25	0.151899	0.168831	0.219178	0.246575	0.246753	0.168831
CC(C)[C@H](CO)NC1=NC=NC2=C1C(C#CCOCC1=CC=CC=C1F)=CN2	0.122222	0.162791	0.116279	0.16092	0.107527	0.123596	0.14433	0.168539	0.145833	0.0957447	0.129032	0.178571	0.15	0.0978261	0.157303	0.152174	0.204819	0.182796	0.172414	0.103448	0.0989011	0.11828	0.182796	0.163043	0.115789	0.076087	0.129032	0.207317	0.166667	0.22093	0.145833	0.0833333	0.136364	0.133333	0.168539	0.227273	0.150538	0.0888889	0.204819	0.0769231	0.175258	0.211765	0.137931	0.123596	0.0879121	0.166667	0.136364	0.166667	0.0879121
NC(=O)C1=CC2=C(NN3CCCC3=O)N=CN=C2N1	0.370968	0.377049	0.403509	0.545455	0.380952	0.4	0.117647	0.205479	0.119048	0.0875	0.1125	0.238806	0.137931	0.349206	0.77551	0.285714	0.584906	0.287671	0.30303	0.37931	0.2	0.205479	0.446154	0.3	0.384615	0.185714	0.171053	0.276923	0.369231	0.253521	0.160494	0.396825	0.4	0.194444	0.294118	0.314286	0.716981	0.389831	0.272727	0.366667	0.42029	0.338462	0.40678	0.377049	0.383333	0.322581	0.4	0.369231	0.383333
O=C(NCC1CC1)C1=CC2=C(NN3CCCC3=O)N=CN=C2N1	0.328571	0.333333	0.353846	0.5	0.338028	0.352941	0.144444	0.2	0.133333	0.104651	0.127907	0.246575	0.163043	0.309859	0.666667	0.289474	0.460317	0.291139	0.305556	0.333333	0.210526	0.21519	0.43662	0.302632	0.342466	0.197368	0.182927	0.28169	0.366197	0.25974	0.172414	0.333333	0.393939	0.205128	0.297297	0.282051	0.622951	0.343284	0.277778	0.323529	0.413333	0.30137	0.4	0.352941	0.338235	0.323529	0.393939	0.366197	0.338235
O=C1CCCN1NC1=NC=NC2=C1C=C(C1=CC=NN1)N2	0.369231	0.375	0.4	0.561404	0.4	0.419355	0.11236	0.226667	0.113636	0.0705882	0.0941176	0.26087	0.131868	0.328358	0.568966	0.287671	0.442623	0.289474	0.304348	0.4	0.205479	0.210526	0.342466	0.25	0.323944	0.175676	0.1625	0.26087	0.367647	0.256757	0.166667	0.352941	0.375	0.184211	0.295775	0.246753	0.532258	0.365079	0.257143	0.34375	0.324675	0.246575	0.380952	0.353846	0.359375	0.323077	0.375	0.367647	0.359375
CC1=C(C2=CC3=C(N[C@@H](CO)C(C)C)N=CN=C3N2)C=NN1C	0.109756	0.111111	0.116883	0.197368	0.134146	0.153846	0.134831	0.175	0.123596	0.0689655	0.130952	0.171053	0.129032	0.109756	0.256757	0.156627	0.168831	0.176471	0.164557	0.131579	0.111111	0.105882	0.234568	0.182927	0.116279	0.1125	0.091954	0.171053	0.233766	0.144578	0.0752688	0.119048	0.25	0.108434	0.175	0.152941	0.24359	0.128205	0.168831	0.113924	0.223529	0.177215	0.271429	0.139241	0.141026	0.189189	0.25	0.25	0.141026
CC(C)[C@H](CO)NC1=NC=NC2=C1C=C(C1=CC=CO1)N2	0.126582	0.128205	0.135135	0.219178	0.123457	0.128205	0.151163	0.210526	0.139535	0.109756	0.134146	0.208333	0.144444	0.0853659	0.246575	0.175	0.157895	0.195122	0.184211	0.135135	0.113924	0.121951	0.25641	0.17284	0.105882	0.0875	0.0813953	0.16	0.256757	0.1625	0.0888889	0.0952381	0.239437	0.097561	0.194805	0.170732	0.233766	0.0886076	0.157895	0.0886076	0.243902	0.166667	0.242857	0.113924	0.115385	0.194444	0.257143	0.256757	0.115385
CC(C)[C@H](CO)NC1=NC=NC2=C1C=C(C1=CNN=C1)N2	0.1	0.101266	0.106667	0.189189	0.111111	0.115385	0.139535	0.197368	0.114943	0.0714286	0.135802	0.178082	0.133333	0.113924	0.267606	0.148148	0.175676	0.168675	0.155844	0.106667	0.101266	0.0963855	0.24359	0.189873	0.120482	0.0886076	0.0952381	0.178082	0.243243	0.15	0.0777778	0.109756	0.242857	0.1125	0.166667	0.158537	0.253333	0.103896	0.175676	0.0897436	0.231707	0.184211	0.246377	0.12987	0.116883	0.180556	0.242857	0.226667	0.116883
O=C(NCC1=NC=NC2=C1C=CN2)C1=CC=CC=C1	0.142857	0.161765	0.190476	0.19403	0.123288	0.161765	0.153846	0.152778	0.171053	0.171429	0.183099	0.21875	0.146341	0.126761	0.188406	0.287879	0.19697	0.202703	0.35	0.153846	0.19697	0.257576	0.236111	0.162162	0.133333	0.0684932	0.0909091	0.164179	0.217391	0.217391	0.141026	0.0921053	0.161765	0.109589	0.220588	0.242857	0.178082	0.115942	0.161765	0.0694444	0.223684	0.188406	0.164179	0.128571	0.130435	0.305085	0.161765	0.217391	0.130435
CC(C)[C@H](CO)NC1=NC=NC2=C1C=C(C1=CC=CN=C1)N2	0.125	0.126582	0.133333	0.267606	0.179487	0.171053	0.162791	0.192308	0.151163	0.0952381	0.160494	0.222222	0.142857	0.111111	0.243243	0.17284	0.155844	0.192771	0.181818	0.133333	0.1125	0.120482	0.253165	0.170732	0.104651	0.0864198	0.0804598	0.157895	0.253333	0.160494	0.0879121	0.107143	0.236111	0.0963855	0.192308	0.168675	0.230769	0.101266	0.155844	0.0875	0.240964	0.164557	0.239437	0.126582	0.113924	0.191781	0.236111	0.253333	0.113924
CC(C)[C@H](CO)NC1=NC=NC2=C1C=C(C1=CN=CN=C1)N2	0.118421	0.12	0.126761	0.197183	0.144737	0.150685	0.130952	0.189189	0.119048	0.0740741	0.155844	0.185714	0.125	0.118421	0.26087	0.153846	0.166667	0.175	0.162162	0.111111	0.105263	0.1	0.236842	0.181818	0.111111	0.0921053	0.0853659	0.169014	0.236111	0.141026	0.0681818	0.113924	0.253731	0.102564	0.173333	0.15	0.246575	0.108108	0.166667	0.0933333	0.225	0.175676	0.257576	0.135135	0.121622	0.188406	0.253731	0.236111	0.121622
O=C1NCCCC12CN(C1=NC=NC3=C1C1=CC=C(F)C=C1N3)C2	0.24	0.210526	0.189189	0.273973	0.17284	0.164557	0.157303	0.391304	0.133333	0.0795455	0.114943	0.3	0.188889	0.148148	0.217949	0.180723	0.194805	0.39726	0.189873	0.189189	0.15	0.142857	0.2	0.207317	0.139535	0.1375	0.141176	0.197368	0.2125	0.182927	0.133333	0.156627	0.226667	0.146341	0.263158	0.176471	0.207317	0.153846	0.194805	0.139241	0.191011	0.1875	0.22973	0.15	0.166667	0.216216	0.226667	0.2125	0.166667
O=C1C[C@@H]2C[C@H](C1)CN(C1=C3C(=NC=N1)NC1=CC(F)=CC=C13)C2	0.236111	0.205479	0.183099	0.253521	0.151899	0.142857	0.151163	0.4375	0.126437	0.0833333	0.120482	0.298507	0.170455	0.126582	0.213333	0.205128	0.189189	0.441176	0.216216	0.150685	0.157895	0.164557	0.225	0.217949	0.119048	0.144737	0.1625	0.208333	0.24	0.207792	0.166667	0.164557	0.239437	0.153846	0.295775	0.2	0.217949	0.131579	0.205479	0.131579	0.228916	0.197368	0.242857	0.128205	0.144737	0.228571	0.239437	0.24	0.144737
CC(C)[C@H](CO)NC1=NC=NC2=C1C=C(C1=CSC=C1)N2	0.1125	0.113924	0.12	0.202703	0.109756	0.113924	0.137931	0.194805	0.126437	0.0833333	0.134146	0.191781	0.131868	0.0987654	0.246575	0.189873	0.157895	0.180723	0.168831	0.12	0.113924	0.108434	0.240506	0.17284	0.105882	0.0875	0.0813953	0.16	0.24	0.148148	0.0769231	0.0952381	0.239437	0.097561	0.179487	0.156627	0.233766	0.0886076	0.157895	0.0886076	0.228916	0.166667	0.242857	0.113924	0.115385	0.194444	0.239437	0.24	0.115385
CC(C)[C@H](CO)NC1=NC=NC2=C1C=C(C1=CC=CC=C1Cl)N2	0.126582	0.142857	0.150685	0.219178	0.197368	0.157895	0.137931	0.194805	0.180723	0.123457	0.134146	0.225352	0.131868	0.0853659	0.246575	0.175	0.157895	0.209877	0.2	0.135135	0.142857	0.135802	0.272727	0.17284	0.105882	0.115385	0.107143	0.16	0.273973	0.177215	0.126437	0.121951	0.239437	0.125	0.210526	0.185185	0.233766	0.102564	0.205479	0.116883	0.259259	0.166667	0.242857	0.113924	0.12987	0.194444	0.275362	0.273973	0.16
O=C1C[C@@H]2C[C@H](C1)CN(C1=C3C(=NC=N1)NC1=CC(Br)=CC=C13)C2	0.171053	0.173333	0.183099	0.253521	0.151899	0.142857	0.1	0.314286	0.101124	0.0833333	0.177215	0.298507	0.107527	0.126582	0.213333	0.205128	0.189189	0.324324	0.216216	0.150685	0.157895	0.164557	0.225	0.25	0.146341	0.144737	0.148148	0.242857	0.24	0.207792	0.152941	0.15	0.275362	0.184211	0.295775	0.2	0.217949	0.162162	0.205479	0.131579	0.228916	0.197368	0.242857	0.128205	0.175676	0.228571	0.239437	0.24	0.144737
NC1(CNC(=O)C2=CC3=C(NN4CCCC4=O)N=CN=C3N2)CC1	0.319444	0.323944	0.343284	0.461538	0.328767	0.342857	0.141304	0.180723	0.130435	0.102273	0.125	0.207792	0.159574	0.30137	0.644068	0.25	0.446154	0.253012	0.263158	0.323529	0.175	0.180723	0.386667	0.2625	0.333333	0.1625	0.151163	0.24	0.32	0.222222	0.142857	0.324324	0.342857	0.170732	0.25641	0.243902	0.603175	0.333333	0.236842	0.314286	0.367089	0.25974	0.347826	0.342857	0.328571	0.277778	0.342857	0.32	0.328571
CC1=CC=CC=C1C1=CC2=C(N[C@@H](CO)C(C)C)N=CN=C2N1	0.128205	0.144737	0.152778	0.239437	0.139241	0.16	0.152941	0.213333	0.141176	0.097561	0.15	0.246377	0.146067	0.0864198	0.25	0.192308	0.16	0.2125	0.202703	0.136986	0.115385	0.1375	0.276316	0.175	0.107143	0.102564	0.0823529	0.162162	0.277778	0.179487	0.102273	0.0963855	0.242857	0.0987654	0.213333	0.1875	0.236842	0.103896	0.16	0.103896	0.2625	0.168831	0.264706	0.115385	0.131579	0.197183	0.242857	0.295775	0.131579
CC(C)[C@H](CO)NC1=NC=NC2=C1C=C(C1=CC=CC=C1[N+](=O)[O-])N2	0.13253	0.148148	0.155844	0.220779	0.142857	0.1625	0.142857	0.182927	0.157303	0.103448	0.139535	0.226667	0.136842	0.0930233	0.246753	0.178571	0.1625	0.211765	0.202532	0.141026	0.120482	0.141176	0.271605	0.176471	0.125	0.0952381	0.0888889	0.164557	0.272727	0.180723	0.107527	0.102273	0.24	0.104651	0.2125	0.188235	0.234568	0.109756	0.1625	0.0963855	0.258824	0.170732	0.243243	0.120482	0.135802	0.197368	0.24	0.272727	0.135802
O=C(O)C[C@@H](NC(=O)C1=NC=NC2=C1C=CN2)C1=CC=C(Cl)C=C1	0.113924	0.115385	0.136986	0.157895	0.125	0.101266	0.272727	0.1375	0.347222	0.451613	0.277778	0.162162	0.2	0.1	0.168831	0.24	0.175676	0.154762	0.271429	0.121622	0.208333	0.197368	0.182927	0.146341	0.134146	0.0886076	0.108434	0.146667	0.164557	0.164557	0.127907	0.123457	0.144737	0.126582	0.166667	0.1875	0.160494	0.118421	0.175676	0.0897436	0.174419	0.168831	0.146667	0.12987	0.102564	0.268657	0.175676	0.164557	0.131579
O=C(O)C[C@@H](NC(=O)C1=NC=NC2=C1C=CN2)C1=CC=CC=C1	0.133333	0.150685	0.176471	0.180556	0.115385	0.135135	0.266667	0.142857	0.323944	0.359375	0.271429	0.202899	0.207317	0.103896	0.175676	0.267606	0.183099	0.189873	0.323077	0.126761	0.183099	0.239437	0.220779	0.151899	0.139241	0.0641026	0.0853659	0.152778	0.202703	0.202703	0.13253	0.1	0.150685	0.102564	0.205479	0.226667	0.166667	0.123288	0.150685	0.0649351	0.209877	0.175676	0.152778	0.135135	0.106667	0.28125	0.150685	0.202703	0.106667
O=C1CCCN1NC1=NC=NC2=C1C1=CC=C(C3=CN(C4CCCC4)N=N3)C=C1N2	0.324675	0.311688	0.347222	0.5	0.333333	0.346667	0.0873786	0.296296	0.0882353	0.0612245	0.104167	0.333333	0.104762	0.291139	0.405405	0.27381	0.422535	0.405063	0.2875	0.310811	0.216867	0.22093	0.275862	0.285714	0.289157	0.190476	0.204545	0.298701	0.292683	0.292683	0.206522	0.296296	0.294872	0.211765	0.4	0.282353	0.384615	0.32	0.294872	0.302632	0.263736	0.283951	0.298701	0.311688	0.298701	0.302632	0.294872	0.292683	0.298701
O=C(O)C[C@H](NC(=O)C1=NC=CC2=C1C=CN2)C1=CC=C(Br)C=C1	0.0853659	0.0864198	0.105263	0.141026	0.109756	0.1	0.302632	0.121951	0.324324	0.338235	0.367647	0.144737	0.22619	0.0987654	0.123457	0.160494	0.128205	0.139535	0.184211	0.150685	0.157895	0.164557	0.139535	0.144578	0.160494	0.0609756	0.0813953	0.12987	0.120482	0.120482	0.101124	0.0952381	0.128205	0.111111	0.135802	0.142857	0.117647	0.146667	0.1	0.0617284	0.133333	0.123457	0.101266	0.128205	0.12987	0.178082	0.1	0.120482	0.101266
O=C(O)C[C@@H](NC(=O)C1=CC=NC2=C1C=CN2)C1=CC=C(Br)C=C1	0.0864198	0.0875	0.106667	0.142857	0.097561	0.101266	0.380282	0.109756	0.328767	0.384615	0.415385	0.131579	0.275	0.1	0.125	0.192308	0.144737	0.127907	0.219178	0.152778	0.175676	0.181818	0.141176	0.13253	0.148148	0.0617284	0.0823529	0.131579	0.121951	0.121951	0.102273	0.0963855	0.12987	0.1125	0.123457	0.158537	0.119048	0.133333	0.101266	0.0625	0.134831	0.139241	0.102564	0.115385	0.131579	0.214286	0.101266	0.121951	0.102564
O=C(O)C[C@@H](NC(=O)C1=NC=NC2=C1C=CN2)C1=CC=C(F)C=C1	0.157895	0.144737	0.136986	0.157895	0.097561	0.101266	0.361111	0.197368	0.347222	0.343284	0.277778	0.162162	0.259259	0.1	0.168831	0.24	0.175676	0.2125	0.271429	0.121622	0.175676	0.197368	0.182927	0.146341	0.134146	0.0617284	0.0952381	0.146667	0.164557	0.164557	0.114943	0.109756	0.144737	0.0987654	0.166667	0.1875	0.160494	0.118421	0.144737	0.0625	0.174419	0.168831	0.146667	0.12987	0.102564	0.268657	0.144737	0.164557	0.102564
CC1=NC(C(=O)N[C@H](CC(=O)O)C2=CC=C(Br)C=C2)=C2C=CNC2=N1	0.0714286	0.0722892	0.0897436	0.097561	0.0697674	0.0722892	0.298701	0.0941176	0.285714	0.333333	0.342857	0.1	0.223529	0.0843373	0.121951	0.158537	0.1125	0.11236	0.181818	0.103896	0.219178	0.207792	0.137931	0.129412	0.1875	0.1	0.105882	0.128205	0.105882	0.105882	0.11236	0.0941176	0.126582	0.1375	0.107143	0.127907	0.116279	0.12987	0.0987654	0.101266	0.131868	0.121951	0.113924	0.126582	0.128205	0.191781	0.0987654	0.13253	0.1
CC1=CC(Br)=CC=C1[C@@H](CC(=O)O)NC(=O)C1=NC=NC2=C1C=CN2	0.119048	0.120482	0.141026	0.146341	0.103448	0.0941176	0.223529	0.141176	0.256098	0.246753	0.272727	0.15	0.270588	0.0930233	0.185185	0.2375	0.1625	0.157303	0.25	0.1125	0.177215	0.182927	0.197674	0.176471	0.164706	0.0823529	0.0888889	0.179487	0.166667	0.152941	0.0957447	0.0898876	0.192308	0.130952	0.154762	0.174419	0.176471	0.1375	0.148148	0.0833333	0.188889	0.170732	0.179487	0.134146	0.135802	0.263889	0.1625	0.195122	0.108434
O=C(N[C@H](CC1=NN=CN1)C1=CC=CC=C1)C1=NC=NC2=C1C=CN2	0.121951	0.1375	0.16	0.164557	0.105882	0.123457	0.214286	0.130952	0.216867	0.236842	0.28	0.184211	0.177778	0.108434	0.175	0.25974	0.166667	0.174419	0.309859	0.12987	0.166667	0.217949	0.216867	0.139535	0.141176	0.0588235	0.0786517	0.139241	0.2	0.185185	0.122222	0.091954	0.151899	0.0941176	0.1875	0.207317	0.166667	0.126582	0.1375	0.0595238	0.206897	0.160494	0.153846	0.1375	0.125	0.271429	0.151899	0.2	0.111111
O=C1CCCCN1NC1=NC=NC2=C1C=CN2	0.372881	0.37931	0.407407	0.528302	0.40678	0.428571	0.0963855	0.2	0.097561	0.0921053	0.118421	0.253968	0.117647	0.35	0.509091	0.482759	0.509434	0.285714	0.518519	0.407407	0.355932	0.354839	0.304348	0.26087	0.365079	0.179104	0.197183	0.316667	0.328125	0.307692	0.2	0.354839	0.333333	0.223881	0.3125	0.294118	0.474576	0.418182	0.311475	0.344828	0.287671	0.296875	0.338983	0.403509	0.362069	0.56	0.333333	0.328125	0.362069
O=C1NCCC[C@H]1NC1=NC=NC2=C1C=CN2	0.171429	0.173913	0.184615	0.28125	0.2	0.208955	0.108434	0.268657	0.0963855	0.0909091	0.116883	0.509434	0.129412	0.15493	0.235294	0.403226	0.246154	0.246575	0.431034	0.203125	0.306452	0.307692	0.246575	0.222222	0.16	0.142857	0.162162	0.269841	0.264706	0.264706	0.166667	0.148649	0.265625	0.185714	0.268657	0.253521	0.222222	0.179104	0.265625	0.128571	0.233766	0.253731	0.269841	0.173913	0.15942	0.462963	0.265625	0.264706	0.15942
CN1CC[C@H](NC2=NC=NC3=C2C=CN3)C1=O	0.185714	0.188406	0.2	0.276923	0.197183	0.205882	0.107143	0.283582	0.0952381	0.103896	0.115385	0.372881	0.114943	0.169014	0.268657	0.442623	0.261538	0.295775	0.473684	0.2	0.366667	0.34375	0.295775	0.271429	0.189189	0.191176	0.208333	0.327869	0.298507	0.298507	0.194805	0.162162	0.322581	0.235294	0.323077	0.285714	0.253521	0.19403	0.322581	0.15942	0.28	0.307692	0.327869	0.205882	0.191176	0.538462	0.322581	0.318182	0.191176
CC1(C)CNC(=O)[C@@H]1NC1=NC=NC2=C1C=CN2	0.152778	0.15493	0.164179	0.257576	0.180556	0.188406	0.120482	0.228571	0.0952381	0.0897436	0.115385	0.35	0.127907	0.136986	0.231884	0.396825	0.223881	0.243243	0.423729	0.181818	0.322581	0.30303	0.260274	0.253521	0.157895	0.157143	0.175676	0.285714	0.26087	0.26087	0.164557	0.131579	0.28125	0.2	0.264706	0.25	0.219178	0.15942	0.28125	0.126761	0.246753	0.268657	0.285714	0.171429	0.140845	0.481481	0.28125	0.279412	0.140845
O=C(NCC1=NC=CC=N1)C1=NC=NC2=C1C=CN2	0.142857	0.144928	0.153846	0.230769	0.15493	0.161765	0.168831	0.169014	0.171053	0.15493	0.2	0.238095	0.160494	0.111111	0.188406	0.287879	0.19697	0.186667	0.306452	0.153846	0.19697	0.220588	0.202703	0.162162	0.148649	0.0684932	0.0909091	0.164179	0.183099	0.183099	0.1125	0.0921053	0.161765	0.109589	0.202899	0.208333	0.178082	0.132353	0.161765	0.0694444	0.192308	0.188406	0.164179	0.144928	0.114286	0.305085	0.161765	0.183099	0.114286
O=C(NCC1=CC=CC(Cl)=N1)C1=NC=NC2=C1C=CN2	0.146667	0.133333	0.140845	0.178082	0.142857	0.118421	0.156627	0.141026	0.1875	0.189189	0.168831	0.183099	0.136364	0.102564	0.173333	0.28169	0.197183	0.158537	0.279412	0.125	0.231884	0.219178	0.1875	0.15	0.151899	0.105263	0.125	0.166667	0.168831	0.184211	0.144578	0.126582	0.148649	0.144737	0.171053	0.207792	0.164557	0.121622	0.197183	0.106667	0.178571	0.189189	0.150685	0.133333	0.12	0.276923	0.180556	0.168831	0.166667
O=C(NCC1=CC(F)=CC=N1)C1=NC=NC2=C1C=CN2	0.194444	0.164384	0.140845	0.178082	0.113924	0.118421	0.21519	0.219178	0.202532	0.128205	0.168831	0.183099	0.234568	0.102564	0.189189	0.263889	0.197183	0.217949	0.26087	0.157143	0.180556	0.186667	0.1875	0.15	0.1375	0.0632911	0.097561	0.166667	0.168831	0.168831	0.104651	0.0987654	0.164384	0.101266	0.155844	0.192308	0.179487	0.121622	0.164384	0.0641026	0.178571	0.189189	0.166667	0.133333	0.12	0.276923	0.164384	0.168831	0.12
O=C(NCC1=CC=C(Cl)C=N1)C1=NC=NC2=C1C=CN2	0.118421	0.12	0.126761	0.164384	0.144737	0.12	0.144578	0.142857	0.160494	0.191781	0.186667	0.169014	0.137931	0.118421	0.175676	0.267606	0.2	0.146341	0.264706	0.126761	0.217391	0.189189	0.175	0.151899	0.139241	0.0921053	0.1125	0.169014	0.155844	0.171053	0.119048	0.128205	0.150685	0.131579	0.157895	0.194805	0.166667	0.138889	0.2	0.0933333	0.166667	0.191781	0.152778	0.150685	0.106667	0.28125	0.183099	0.155844	0.136986
O=C(NCC1=CN=CC=N1)C1=NC=NC2=C1C=CN2	0.12	0.121622	0.128571	0.2	0.146667	0.152778	0.175	0.144737	0.148148	0.131579	0.205479	0.188406	0.152941	0.135135	0.178082	0.271429	0.202899	0.148148	0.268657	0.144928	0.185714	0.191781	0.177215	0.153846	0.141026	0.0649351	0.0864198	0.171429	0.157895	0.173333	0.0941176	0.101266	0.152778	0.103896	0.16	0.197368	0.168831	0.140845	0.169014	0.0657895	0.168675	0.194444	0.15493	0.152778	0.108108	0.285714	0.152778	0.157895	0.108108
O=C(NCC1=CC=CC(=O)N1)C1=NC=NC2=C1C=CN2	0.164384	0.150685	0.15942	0.214286	0.12987	0.135135	0.158537	0.157895	0.160494	0.16	0.171053	0.220588	0.137931	0.118421	0.208333	0.285714	0.2	0.189873	0.30303	0.15942	0.2	0.222222	0.220779	0.181818	0.153846	0.0921053	0.0987654	0.169014	0.202703	0.186667	0.119048	0.113924	0.183099	0.116883	0.205479	0.210526	0.197368	0.138889	0.166667	0.0933333	0.209877	0.191781	0.185714	0.150685	0.121622	0.301587	0.183099	0.202703	0.121622
O=C(NCC1=CC(=O)C=CN1)C1=NC=NC2=C1C=CN2	0.15493	0.157143	0.166667	0.188406	0.12	0.125	0.15	0.180556	0.151899	0.135135	0.178082	0.19403	0.156627	0.123288	0.217391	0.279412	0.208955	0.181818	0.296875	0.149254	0.208955	0.214286	0.213333	0.173333	0.16	0.0810811	0.102564	0.176471	0.194444	0.178082	0.109756	0.103896	0.191176	0.121622	0.180556	0.202703	0.205479	0.144928	0.173913	0.0821918	0.202532	0.2	0.19403	0.157143	0.142857	0.316667	0.191176	0.194444	0.142857
CC1(C)CCC(=O)N1NC1=NC=NC2=C1C1=CC=CC(NC(=O)NC3CC3)=C1N2	0.211765	0.214286	0.209877	0.373333	0.206897	0.2	0.118812	0.218391	0.131313	0.105263	0.114583	0.311688	0.125	0.144444	0.280488	0.270588	0.275	0.333333	0.283951	0.166667	0.214286	0.218391	0.317647	0.329268	0.186813	0.202381	0.188889	0.294872	0.289157	0.289157	0.191489	0.164835	0.291139	0.209302	0.376623	0.309524	0.267442	0.162791	0.307692	0.176471	0.303371	0.3125	0.294872	0.172414	0.147727	0.298701	0.291139	0.304878	0.147727
CC(C)[C@H](CO)NC1=NC=NC2=C1C=C(C1=CC=CC(N)=C1)N2	0.141026	0.128205	0.135135	0.219178	0.123457	0.128205	0.137931	0.194805	0.152941	0.109756	0.134146	0.208333	0.131868	0.1125	0.246575	0.175	0.157895	0.195122	0.184211	0.12	0.113924	0.135802	0.25641	0.17284	0.105882	0.0875	0.0813953	0.16	0.256757	0.1625	0.0888889	0.0952381	0.239437	0.097561	0.194805	0.170732	0.233766	0.0886076	0.157895	0.0886076	0.243902	0.166667	0.242857	0.113924	0.115385	0.194444	0.239437	0.256757	0.115385
CC(C)[C@H](CO)NC1=NC=NC2=C1C=C(C1=C(C#N)SC=C1)N2	0.105882	0.107143	0.1125	0.189873	0.116279	0.120482	0.130435	0.182927	0.119565	0.0786517	0.126437	0.179487	0.125	0.13253	0.246753	0.192771	0.148148	0.183908	0.17284	0.126582	0.107143	0.114943	0.240964	0.162791	0.1	0.0823529	0.0769231	0.15	0.240506	0.152941	0.0842105	0.0898876	0.223684	0.091954	0.182927	0.16092	0.25	0.0963855	0.148148	0.0833333	0.244186	0.156627	0.226667	0.107143	0.121951	0.181818	0.223684	0.240506	0.121951
CC(C)[C@H](CO)NC1=NC=NC2=C1C=C(C1=CSC=C1C#N)N2	0.0941176	0.0952381	0.1	0.177215	0.117647	0.108434	0.119565	0.170732	0.108696	0.0674157	0.114943	0.166667	0.126316	0.1625	0.233766	0.152941	0.15	0.159091	0.146341	0.113924	0.0952381	0.0909091	0.214286	0.164706	0.101124	0.0833333	0.0777778	0.151899	0.2125	0.127907	0.0625	0.0909091	0.226667	0.0930233	0.156627	0.136364	0.222222	0.097561	0.15	0.0843373	0.204545	0.158537	0.22973	0.108434	0.123457	0.168831	0.226667	0.2125	0.123457
CC(C)[C@H](CO)NC1=NC=NC2=C1C=C(C(=O)NCC1(N)CC1)N2	0.120482	0.121951	0.128205	0.207792	0.117647	0.121951	0.170455	0.185185	0.146067	0.117647	0.154762	0.197368	0.175824	0.107143	0.338028	0.166667	0.194805	0.186047	0.175	0.128205	0.121951	0.116279	0.307692	0.207317	0.139535	0.109756	0.102273	0.181818	0.24359	0.154762	0.0851064	0.116279	0.260274	0.119048	0.185185	0.176471	0.32	0.111111	0.179487	0.111111	0.292683	0.202532	0.263889	0.135802	0.1375	0.2	0.260274	0.24359	0.1375
OC1=CC=CC=C1[C@@H]1CCN(C2=NC=NC3=C2C=CN3)C1	0.16	0.178082	0.188406	0.208333	0.141026	0.162162	0.102273	0.184211	0.103448	0.0987654	0.123457	0.25	0.0978261	0.12987	0.186667	0.314286	0.194444	0.21519	0.353846	0.15493	0.228571	0.267606	0.230769	0.177215	0.135802	0.103896	0.123457	0.197183	0.22973	0.22973	0.156627	0.111111	0.194444	0.142857	0.232877	0.236842	0.177215	0.135135	0.194444	0.0909091	0.219512	0.202703	0.197183	0.131579	0.133333	0.333333	0.194444	0.22973	0.133333
C1=CC([C@H]2CCN(C3=NC=NC4=C3C=CN4)C2)=CC=N1	0.150685	0.152778	0.161765	0.217391	0.162162	0.169014	0.0930233	0.191781	0.0941176	0.075	0.128205	0.242424	0.101124	0.135135	0.194444	0.328358	0.185714	0.207792	0.349206	0.179104	0.238806	0.26087	0.223684	0.184211	0.141026	0.108108	0.128205	0.205882	0.222222	0.222222	0.148148	0.115385	0.202899	0.148649	0.225352	0.213333	0.168831	0.140845	0.202899	0.0945946	0.197531	0.194444	0.205882	0.136986	0.138889	0.35	0.202899	0.222222	0.138889
C1=CC=C([C@@H]2CCN(C3=NC=NC4=C3C=CN4)C2)N=C1	0.162162	0.180556	0.191176	0.246377	0.173333	0.231884	0.0909091	0.186667	0.104651	0.0864198	0.111111	0.272727	0.0989011	0.131579	0.173333	0.318841	0.180556	0.217949	0.359375	0.173913	0.231884	0.271429	0.217949	0.164557	0.123457	0.105263	0.139241	0.2	0.232877	0.232877	0.17284	0.1125	0.197183	0.144737	0.236111	0.223684	0.164557	0.136986	0.197183	0.0921053	0.207317	0.189189	0.2	0.133333	0.135135	0.33871	0.197183	0.232877	0.135135
C[C@H]1CN(C2=NC=NC3=C2C=CN3)CCN1	0.15942	0.161765	0.171875	0.212121	0.138889	0.144928	0.097561	0.185714	0.0853659	0.0789474	0.12	0.21875	0.119048	0.142857	0.205882	0.307692	0.19697	0.186667	0.327869	0.171875	0.274194	0.238806	0.202703	0.194444	0.148649	0.130435	0.150685	0.238095	0.2	0.2	0.126582	0.136986	0.234375	0.173913	0.202899	0.191781	0.194444	0.166667	0.234375	0.115942	0.192308	0.223881	0.238095	0.179104	0.147059	0.4	0.234375	0.217391	0.147059
CC(C)[C@H](CO)NC1=NC=NC2=C1C=C(C1=CC=CC=C1F)N2	0.155844	0.205479	0.150685	0.219178	0.1375	0.157895	0.164706	0.226667	0.180723	0.0963855	0.134146	0.225352	0.170455	0.0853659	0.246575	0.175	0.157895	0.240506	0.2	0.135135	0.113924	0.135802	0.272727	0.17284	0.105882	0.0875	0.0941176	0.16	0.273973	0.177215	0.113636	0.108434	0.239437	0.097561	0.210526	0.185185	0.233766	0.102564	0.157895	0.0886076	0.259259	0.166667	0.242857	0.113924	0.12987	0.194444	0.239437	0.273973	0.12987
CS(=O)(=O)CCNC(=O)C1=NC=NC2=C1C=CN2	0.123288	0.125	0.132353	0.171429	0.105263	0.109589	0.164557	0.148649	0.1375	0.135135	0.178082	0.176471	0.156627	0.108108	0.2	0.26087	0.191176	0.151899	0.276923	0.132353	0.208955	0.214286	0.197368	0.173333	0.16	0.0958904	0.116883	0.176471	0.162162	0.162162	0.109756	0.0897436	0.173913	0.121622	0.164384	0.186667	0.189189	0.128571	0.173913	0.0972222	0.1875	0.2	0.176471	0.157143	0.111111	0.316667	0.173913	0.178082	0.111111
CS(=O)(=O)[C@H]1CC[C@@H](NC(=O)C2=NC=NC3=C2C=CN3)C1	0.144737	0.146667	0.15493	0.175676	0.1125	0.116883	0.141176	0.168831	0.142857	0.126582	0.151899	0.214286	0.147727	0.115385	0.202703	0.295775	0.194444	0.185185	0.313433	0.138889	0.246377	0.232877	0.230769	0.207792	0.164557	0.133333	0.1375	0.214286	0.197368	0.197368	0.129412	0.097561	0.211268	0.157895	0.2	0.220779	0.192308	0.135135	0.211268	0.105263	0.219512	0.236111	0.214286	0.146667	0.118421	0.354839	0.211268	0.213333	0.118421
O=C(NCC1=CC=CC=N1)C1=NC=NC2=C1C=CN2	0.136986	0.15493	0.164179	0.220588	0.148649	0.188406	0.1625	0.146667	0.164557	0.148649	0.175676	0.227273	0.154762	0.106667	0.180556	0.294118	0.205882	0.179487	0.3125	0.147059	0.188406	0.228571	0.210526	0.155844	0.142857	0.0657895	0.0875	0.173913	0.191781	0.208333	0.121951	0.0886076	0.15493	0.105263	0.194444	0.232877	0.171053	0.126761	0.171429	0.0666667	0.2	0.197183	0.157143	0.138889	0.109589	0.290323	0.15493	0.191781	0.109589
O=C(C1=NC=NC2=C1C=CN2)N1CC2(CC2)C[C@H]1CO	0.141026	0.142857	0.150685	0.202703	0.123457	0.128205	0.137931	0.179487	0.126437	0.123457	0.1625	0.208333	0.131868	0.126582	0.213333	0.287671	0.205479	0.195122	0.304348	0.166667	0.222222	0.226667	0.225	0.202532	0.160494	0.115385	0.120482	0.191781	0.207792	0.192308	0.126437	0.121951	0.205479	0.139241	0.210526	0.21519	0.202532	0.146667	0.189189	0.102564	0.214286	0.213333	0.208333	0.157895	0.144737	0.323077	0.205479	0.207792	0.144737
NC(=O)C1=CC=C(CNC(=O)C2=NC=NC3=C2C=CN3)C=C1	0.121622	0.123288	0.130435	0.185714	0.103896	0.108108	0.148148	0.146667	0.135802	0.133333	0.175676	0.191176	0.141176	0.121622	0.180556	0.257143	0.223881	0.15	0.272727	0.147059	0.188406	0.194444	0.179487	0.155844	0.142857	0.0657895	0.0875	0.157143	0.16	0.16	0.0952381	0.102564	0.15493	0.105263	0.178082	0.216216	0.171053	0.126761	0.15493	0.0666667	0.170732	0.214286	0.157143	0.138889	0.125	0.290323	0.15493	0.16	0.125
O=C(NCC[C@@H]1CCCC[C@H]1O)C1=NC=NC2=C1C=CN2	0.142857	0.144737	0.152778	0.189189	0.125	0.12987	0.139535	0.166667	0.141176	0.139241	0.164557	0.211268	0.146067	0.128205	0.2	0.291667	0.208333	0.182927	0.308824	0.152778	0.225352	0.22973	0.2125	0.189873	0.1625	0.102564	0.121951	0.194444	0.194805	0.194805	0.127907	0.109756	0.191781	0.141026	0.197368	0.217949	0.189873	0.148649	0.191781	0.0897436	0.202381	0.216216	0.194444	0.16	0.131579	0.328125	0.191781	0.194805	0.131579
CC(C)[C@@H](CO)NC(=O)C1=NC=NC2=C1C=CN2	0.123288	0.125	0.132353	0.171429	0.105263	0.109589	0.194805	0.148649	0.181818	0.166667	0.228571	0.176471	0.185185	0.108108	0.2	0.26087	0.191176	0.151899	0.276923	0.149254	0.208955	0.197183	0.197368	0.173333	0.16	0.0810811	0.102564	0.176471	0.162162	0.162162	0.0963855	0.0897436	0.173913	0.121622	0.164384	0.186667	0.189189	0.128571	0.173913	0.0821918	0.1875	0.2	0.176471	0.157143	0.126761	0.316667	0.173913	0.178082	0.126761
O=C1CC(CNC(=O)C2=NC=NC3=C2C=CN3)C1	0.169014	0.171429	0.181818	0.238806	0.148649	0.15493	0.148148	0.178082	0.135802	0.148649	0.175676	0.227273	0.154762	0.152778	0.231884	0.313433	0.242424	0.194805	0.333333	0.181818	0.242424	0.246377	0.226667	0.202703	0.189189	0.109589	0.12987	0.208955	0.208333	0.208333	0.135802	0.131579	0.205882	0.150685	0.211268	0.232877	0.236111	0.176471	0.205882	0.111111	0.230769	0.231884	0.208955	0.188406	0.157143	0.355932	0.205882	0.208333	0.157143
O=C(NC[C@H]1C[C@H](O)C1)C1=CC=CC2=NC=NN12	0.202899	0.188406	0.2	0.185714	0.164384	0.171429	0.134146	0.116883	0.243243	0.164384	0.144737	0.157143	0.141176	0.121622	0.164384	0.157895	0.171429	0.15	0.166667	0.147059	0.123288	0.131579	0.179487	0.155844	0.142857	0.0945946	0.101266	0.140845	0.16	0.16	0.121951	0.116883	0.138889	0.105263	0.162162	0.184211	0.155844	0.126761	0.138889	0.0958904	0.170732	0.164384	0.140845	0.138889	0.125	0.15942	0.138889	0.16	0.125
CS(=O)(=O)N1CCC[C@@H](NC(=O)C2=NC=NC3=C2C=CN3)C1	0.164557	0.166667	0.175676	0.210526	0.146341	0.151899	0.133333	0.158537	0.147727	0.119048	0.156627	0.2	0.139785	0.15	0.236842	0.293333	0.22973	0.188235	0.309859	0.175676	0.246575	0.233766	0.231707	0.209877	0.197531	0.139241	0.142857	0.216216	0.2	0.2	0.134831	0.130952	0.213333	0.1625	0.202532	0.222222	0.225	0.171053	0.213333	0.141026	0.22093	0.236842	0.216216	0.181818	0.153846	0.348485	0.213333	0.21519	0.153846
O=C(NCC1(CO)CCC1)C1=CC=CC2=NC=NN12	0.197183	0.183099	0.19403	0.164384	0.16	0.166667	0.130952	0.1	0.236842	0.16	0.155844	0.136986	0.137931	0.118421	0.16	0.139241	0.166667	0.13253	0.146667	0.15942	0.105263	0.113924	0.160494	0.1375	0.139241	0.0779221	0.0853659	0.121622	0.141026	0.141026	0.105882	0.113924	0.12	0.0886076	0.142857	0.164557	0.151899	0.123288	0.12	0.0933333	0.152941	0.144737	0.121622	0.135135	0.136986	0.138889	0.12	0.141026	0.136986
O=C(N[C@H]1C=C[C@@H](CO)C1)C1=NC=NC2=C1C=CN2	0.131579	0.133333	0.140845	0.178082	0.113924	0.118421	0.142857	0.171053	0.158537	0.142857	0.184211	0.2	0.149425	0.116883	0.189189	0.28169	0.197183	0.17284	0.298507	0.157143	0.214286	0.219178	0.202532	0.179487	0.151899	0.0909091	0.111111	0.183099	0.184211	0.184211	0.117647	0.0987654	0.180556	0.12987	0.186667	0.207792	0.179487	0.136986	0.180556	0.0779221	0.192771	0.205479	0.183099	0.148649	0.135135	0.31746	0.180556	0.184211	0.135135
C[C@H]1CCN(C(=O)C2=NC=NC3=C2C=CN3)[C@@H]1CO	0.157895	0.16	0.169014	0.205479	0.139241	0.144737	0.152941	0.166667	0.127907	0.125	0.164557	0.211268	0.159091	0.142857	0.25	0.309859	0.242857	0.197531	0.328358	0.185714	0.279412	0.246575	0.25974	0.253333	0.207792	0.146667	0.164557	0.246377	0.226667	0.210526	0.141176	0.1375	0.242857	0.186667	0.213333	0.25	0.253333	0.164384	0.242857	0.118421	0.2625	0.285714	0.246377	0.191781	0.162162	0.393443	0.242857	0.226667	0.162162
CC[C@H](CO)NC(=O)C1=NC=NC2=C1C=CN2	0.123288	0.125	0.132353	0.171429	0.105263	0.109589	0.226667	0.164384	0.166667	0.166667	0.228571	0.176471	0.21519	0.108108	0.2	0.26087	0.191176	0.166667	0.276923	0.149254	0.208955	0.197183	0.197368	0.173333	0.16	0.0810811	0.102564	0.176471	0.162162	0.162162	0.0963855	0.0897436	0.173913	0.121622	0.164384	0.186667	0.189189	0.128571	0.173913	0.0821918	0.1875	0.2	0.176471	0.173913	0.126761	0.316667	0.173913	0.178082	0.126761
O=C(C[C@H]1CCCN1C1=NC=NC2=C1C=CN2)C1=CC=CC=C1	0.181818	0.2	0.228571	0.246575	0.177215	0.216216	0.122222	0.175	0.162791	0.148148	0.144578	0.253521	0.129032	0.166667	0.24	0.333333	0.25	0.25	0.393939	0.194444	0.232877	0.287671	0.282051	0.2125	0.170732	0.1125	0.130952	0.219178	0.266667	0.266667	0.176471	0.13253	0.216216	0.15	0.27027	0.289474	0.227848	0.157895	0.216216	0.113924	0.268293	0.24	0.219178	0.168831	0.186667	0.353846	0.216216	0.266667	0.186667
O=S1(=O)CCCN1C[C@H]1CCCN1C1=NC=NC2=C1C=CN2	0.166667	0.168831	0.178082	0.246575	0.177215	0.168831	0.0978261	0.189873	0.0989011	0.0941176	0.117647	0.236111	0.105263	0.151899	0.207792	0.315068	0.216216	0.219512	0.333333	0.178082	0.232877	0.236842	0.204819	0.197531	0.142857	0.1125	0.130952	0.219178	0.217949	0.217949	0.136364	0.13253	0.216216	0.15	0.236842	0.209877	0.197531	0.157895	0.216216	0.113924	0.195402	0.207792	0.219178	0.168831	0.155844	0.353846	0.216216	0.217949	0.155844
O=C(N[C@@H]1CCS(=O)(=O)C1)C1=NC=NC2=C1C=CN2	0.133333	0.135135	0.142857	0.180556	0.115385	0.12	0.130952	0.189189	0.146341	0.12987	0.155844	0.220588	0.137931	0.118421	0.191781	0.304348	0.2	0.189873	0.323077	0.142857	0.235294	0.239437	0.220779	0.197368	0.153846	0.106667	0.126582	0.202899	0.202703	0.202703	0.13253	0.1	0.2	0.146667	0.205479	0.226667	0.181818	0.138889	0.2	0.0789474	0.209877	0.225352	0.202899	0.135135	0.121622	0.344262	0.2	0.202703	0.121622
O=C(NC[C@@H]1CCCS1(=O)=O)C1=NC=NC2=C1C=CN2	0.157895	0.16	0.169014	0.205479	0.139241	0.144737	0.139535	0.166667	0.127907	0.139241	0.164557	0.211268	0.146067	0.142857	0.216216	0.291667	0.225352	0.182927	0.308824	0.169014	0.225352	0.22973	0.2125	0.189873	0.177215	0.102564	0.121951	0.194444	0.194805	0.194805	0.127907	0.123457	0.191781	0.141026	0.197368	0.217949	0.205128	0.164384	0.191781	0.103896	0.202381	0.216216	0.194444	0.175676	0.146667	0.328125	0.191781	0.194805	0.146667
CC1=CC=CC=C1CNC(=O)C1=NC=NC2=C1C=CN2	0.135135	0.152778	0.161765	0.183099	0.116883	0.136986	0.175	0.144737	0.148148	0.162162	0.173333	0.205882	0.166667	0.105263	0.194444	0.289855	0.185714	0.177215	0.307692	0.128571	0.202899	0.225352	0.223684	0.168831	0.155844	0.0933333	0.1	0.171429	0.189189	0.189189	0.120482	0.0875	0.169014	0.118421	0.191781	0.213333	0.184211	0.125	0.169014	0.0945946	0.2125	0.194444	0.188406	0.169014	0.108108	0.306452	0.169014	0.222222	0.108108
CNC(=O)NC1=CC=C(C(=O)N[C@H](C)[C@H](C)S(C)(=O)=O)C=C1	0.0821918	0.0684932	0.0882353	0.0675676	0.0657895	0.0684932	0.141026	0.0512821	0.128205	0.140845	0.136986	0.0694444	0.134146	0.0675676	0.0945946	0.0769231	0.0833333	0.060241	0.0810811	0.0882353	0.0833333	0.0649351	0.1	0.0897436	0.0909091	0.0694444	0.0641026	0.0694444	0.0641026	0.0641026	0.060241	0.0512821	0.0684932	0.0666667	0.0649351	0.0886076	0.0897436	0.0555556	0.0684932	0.0704225	0.0952381	0.0945946	0.0694444	0.0684932	0.0694444	0.101449	0.0684932	0.0779221	0.0694444
C[C@H]1CCN(C(=O)C2=NC=NC3=C2C=CN3)C[C@@H]1O	0.16	0.162162	0.171429	0.208333	0.141026	0.146667	0.127907	0.168831	0.116279	0.1125	0.151899	0.214286	0.134831	0.144737	0.236111	0.314286	0.228571	0.2	0.333333	0.171429	0.283582	0.25	0.246753	0.24	0.194805	0.148649	0.166667	0.25	0.213333	0.213333	0.142857	0.125	0.246377	0.189189	0.216216	0.236842	0.24	0.166667	0.246377	0.12	0.25	0.271429	0.25	0.178082	0.148649	0.4	0.246377	0.22973	0.148649
O=C(NC[C@@H]1C[C@H]1CO)C1=CC=CC2=NC=NN12	0.2	0.185714	0.19697	0.166667	0.162162	0.169014	0.146341	0.115385	0.24	0.162162	0.157895	0.15493	0.139535	0.12	0.162162	0.155844	0.169014	0.148148	0.164384	0.161765	0.121622	0.12987	0.177215	0.153846	0.141026	0.0933333	0.1	0.138889	0.157895	0.157895	0.120482	0.115385	0.136986	0.103896	0.16	0.181818	0.153846	0.125	0.136986	0.0945946	0.168675	0.162162	0.138889	0.136986	0.138889	0.157143	0.136986	0.157895	0.138889
O=C(C1=NC=NC2=C1C=CN2)N1CCOC[C@@H]1CO	0.155844	0.157895	0.166667	0.202703	0.1375	0.142857	0.125	0.210526	0.126437	0.1375	0.1625	0.191781	0.131868	0.141026	0.213333	0.287671	0.222222	0.180723	0.304348	0.183099	0.222222	0.226667	0.209877	0.1875	0.175	0.101266	0.120482	0.191781	0.192308	0.192308	0.126437	0.121951	0.189189	0.139241	0.194805	0.21519	0.202532	0.162162	0.205479	0.102564	0.2	0.213333	0.191781	0.173333	0.16	0.323077	0.189189	0.192308	0.16
CC(=O)NCC1=CC=CC(CNC(=O)C2=NC=NC3=C2C=CN3)=C1	0.162162	0.148649	0.157143	0.194444	0.113924	0.118421	0.156627	0.155844	0.17284	0.157895	0.168831	0.2	0.162791	0.102564	0.205479	0.263889	0.180556	0.17284	0.279412	0.125	0.197183	0.202703	0.217949	0.164557	0.151899	0.0769231	0.097561	0.166667	0.184211	0.168831	0.104651	0.0853659	0.180556	0.115385	0.186667	0.192308	0.194805	0.121622	0.164384	0.0779221	0.207317	0.189189	0.183099	0.148649	0.12	0.296875	0.180556	0.2	0.12
C[C@@H](O)CNC(=O)C1=CC=CC2=NC=NN12	0.176471	0.161765	0.171875	0.142857	0.138889	0.144928	0.168831	0.0921053	0.271429	0.171429	0.166667	0.130435	0.160494	0.0958904	0.15493	0.133333	0.144928	0.126582	0.140845	0.119403	0.112676	0.106667	0.171053	0.146667	0.133333	0.0833333	0.0909091	0.130435	0.135135	0.135135	0.0987654	0.0921053	0.128571	0.0945946	0.136986	0.16	0.146667	0.1	0.128571	0.084507	0.1625	0.15493	0.130435	0.128571	0.0985915	0.149254	0.128571	0.150685	0.0985915
O=C(N[C@@H]1CC[C@H](O)C1)C1=CC=CC2=NC=NN12	0.169014	0.15493	0.164179	0.152778	0.148649	0.15493	0.134146	0.116883	0.243243	0.148649	0.12987	0.173913	0.127907	0.106667	0.148649	0.173333	0.15493	0.164557	0.183099	0.130435	0.138889	0.146667	0.194805	0.171053	0.128205	0.109589	0.115385	0.157143	0.175676	0.175676	0.135802	0.102564	0.15493	0.12	0.178082	0.2	0.141026	0.111111	0.15493	0.0810811	0.185185	0.180556	0.157143	0.108108	0.109589	0.176471	0.15493	0.175676	0.109589
CC[C@H](CO)CNC(=O)C1=CC=CC2=NC=NN12	0.166667	0.152778	0.161765	0.135135	0.131579	0.136986	0.175	0.0875	0.256757	0.162162	0.173333	0.123288	0.166667	0.0909091	0.146667	0.126582	0.136986	0.120482	0.133333	0.128571	0.106667	0.101266	0.1625	0.139241	0.126582	0.0789474	0.0864198	0.123288	0.128205	0.128205	0.0941176	0.0875	0.121622	0.0897436	0.12987	0.151899	0.139241	0.0945946	0.121622	0.08	0.154762	0.146667	0.123288	0.136986	0.108108	0.140845	0.121622	0.142857	0.108108
O=C(NC1(CCO)CCCC1)C1=NC=NC2=C1C=CN2	0.148649	0.150685	0.15942	0.197183	0.12987	0.135135	0.144578	0.157895	0.13253	0.144737	0.202703	0.185714	0.164706	0.133333	0.208333	0.267606	0.217391	0.160494	0.283582	0.176471	0.217391	0.222222	0.189873	0.166667	0.168831	0.0779221	0.0987654	0.169014	0.186667	0.186667	0.105882	0.113924	0.166667	0.116883	0.173333	0.194805	0.197368	0.15493	0.166667	0.0933333	0.180723	0.191781	0.169014	0.166667	0.152778	0.301587	0.166667	0.171053	0.152778
O=C(N[C@H]1CCCC[C@H]1CCO)C1=CC=CC2=NC=NN12	0.175676	0.162162	0.171429	0.16	0.155844	0.162162	0.141176	0.111111	0.246753	0.155844	0.166667	0.164384	0.147727	0.115385	0.155844	0.164557	0.162162	0.156627	0.173333	0.15493	0.131579	0.139241	0.185185	0.1625	0.135802	0.103896	0.109756	0.148649	0.166667	0.166667	0.129412	0.111111	0.146667	0.113924	0.168831	0.189873	0.148148	0.12	0.146667	0.0909091	0.176471	0.171053	0.148649	0.131579	0.133333	0.166667	0.146667	0.166667	0.133333
NC(=O)CO[C@@H]1CCN(C2=NC=NC3=C2C=CN3)C1	0.155844	0.157895	0.166667	0.219178	0.151899	0.142857	0.137931	0.179487	0.126437	0.123457	0.1625	0.225352	0.144444	0.141026	0.22973	0.305556	0.239437	0.209877	0.323529	0.166667	0.239437	0.243243	0.240506	0.233766	0.175	0.115385	0.134146	0.208333	0.223684	0.207792	0.139535	0.135802	0.205479	0.153846	0.226667	0.246753	0.217949	0.146667	0.205479	0.102564	0.228916	0.246575	0.208333	0.157895	0.144737	0.34375	0.205479	0.207792	0.144737
O=C(N[C@H](CCO)C1=CC=CC=C1)C1=NC=NC2=C1C=CN2	0.131579	0.148649	0.173913	0.178082	0.113924	0.133333	0.230769	0.141026	0.233766	0.257143	0.384615	0.2	0.190476	0.116883	0.173333	0.263889	0.180556	0.1875	0.318182	0.157143	0.180556	0.236111	0.217949	0.15	0.1375	0.0632911	0.0843373	0.150685	0.2	0.2	0.130952	0.0853659	0.148649	0.101266	0.202703	0.223684	0.164557	0.121622	0.148649	0.0641026	0.207317	0.173333	0.150685	0.133333	0.135135	0.276923	0.148649	0.2	0.135135
CC(C)[C@H](CO)NC(=O)C1=CC=CC2=NC=NN12	0.157143	0.142857	0.151515	0.140845	0.136986	0.142857	0.181818	0.0909091	0.304348	0.185714	0.197183	0.128571	0.17284	0.0945946	0.152778	0.131579	0.142857	0.125	0.138889	0.134328	0.111111	0.105263	0.168831	0.144737	0.131579	0.0821918	0.0897436	0.128571	0.133333	0.133333	0.097561	0.0909091	0.126761	0.0933333	0.135135	0.157895	0.144737	0.0985915	0.126761	0.0833333	0.160494	0.152778	0.128571	0.126761	0.112676	0.147059	0.126761	0.148649	0.112676
COC[C@@H]1CCCN1C1=NC=NC2=C1C=CN2	0.164384	0.166667	0.176471	0.231884	0.16	0.166667	0.117647	0.189189	0.0930233	0.0875	0.1125	0.220588	0.125	0.164384	0.26087	0.323529	0.217391	0.205128	0.34375	0.176471	0.253731	0.239437	0.253333	0.22973	0.184211	0.121622	0.141026	0.238806	0.236111	0.219178	0.13253	0.128205	0.235294	0.162162	0.222222	0.210526	0.22973	0.15493	0.235294	0.123288	0.225	0.225352	0.238806	0.183099	0.152778	0.389831	0.235294	0.236111	0.152778
CC1(O)CN(C(=O)C2=NC=NC3=C2C=CN3)C1	0.157143	0.15942	0.1875	0.208955	0.136986	0.142857	0.1375	0.166667	0.125	0.121622	0.148649	0.19697	0.158537	0.140845	0.238806	0.30303	0.230769	0.184211	0.322581	0.169231	0.25	0.235294	0.232877	0.208333	0.194444	0.112676	0.133333	0.215385	0.214286	0.197183	0.125	0.12	0.212121	0.15493	0.2	0.222222	0.225352	0.164179	0.212121	0.114286	0.220779	0.238806	0.215385	0.176471	0.144928	0.368421	0.212121	0.214286	0.144928
O=C(NC1(CO)CC=CC1)C1=NC=NC2=C1C=CN2	0.136986	0.138889	0.147059	0.185714	0.118421	0.123288	0.148148	0.162162	0.135802	0.148649	0.191781	0.191176	0.154762	0.121622	0.197183	0.275362	0.205882	0.164557	0.292308	0.164179	0.205882	0.211268	0.194805	0.171053	0.157895	0.08	0.101266	0.173913	0.175676	0.175676	0.108434	0.116883	0.171429	0.12	0.178082	0.2	0.186667	0.142857	0.171429	0.0810811	0.185185	0.197183	0.173913	0.15493	0.140845	0.311475	0.171429	0.175676	0.140845
CC(C)[C@@H](O)CNC(=O)C1=NC=NC2=C1C=CN2	0.123288	0.125	0.132353	0.171429	0.105263	0.109589	0.179487	0.148649	0.151899	0.150685	0.194444	0.176471	0.170732	0.123288	0.2	0.26087	0.191176	0.151899	0.276923	0.132353	0.208955	0.197183	0.197368	0.173333	0.16	0.0810811	0.102564	0.176471	0.162162	0.162162	0.0963855	0.0897436	0.173913	0.121622	0.164384	0.186667	0.189189	0.128571	0.173913	0.0821918	0.1875	0.2	0.176471	0.157143	0.111111	0.316667	0.173913	0.178082	0.111111
O=C(NCC1=CC=CC(NC(=O)[C@H]2CCCO2)=C1)C1=NC=NC2=C1C=CN2	0.190476	0.151163	0.1875	0.190476	0.120879	0.125	0.122449	0.170455	0.147368	0.159091	0.142857	0.209877	0.151515	0.123596	0.186047	0.26506	0.178571	0.184783	0.278481	0.130952	0.192771	0.211765	0.211111	0.164835	0.141304	0.0888889	0.106383	0.166667	0.195402	0.181818	0.123711	0.0957447	0.178571	0.122222	0.197674	0.202247	0.177778	0.127907	0.164706	0.0777778	0.202128	0.186047	0.180723	0.137931	0.139535	0.276316	0.178571	0.195402	0.139535
O=C(N[C@H]1CCC[C@H]1O)C1=NC=NC2=C1C=CN2	0.152778	0.15493	0.164179	0.202899	0.133333	0.138889	0.134146	0.178082	0.15	0.148649	0.16	0.227273	0.141176	0.136986	0.214286	0.313433	0.223881	0.194805	0.333333	0.164179	0.242424	0.246377	0.226667	0.219178	0.173333	0.109589	0.12987	0.208955	0.208333	0.208333	0.135802	0.116883	0.205882	0.150685	0.211268	0.232877	0.202703	0.15942	0.205882	0.0958904	0.21519	0.231884	0.208955	0.15493	0.140845	0.355932	0.205882	0.208333	0.140845
O=C(C1=NC=NC2=C1C=CN2)N1CC[C@H](O)C1	0.169014	0.171429	0.181818	0.220588	0.148649	0.15493	0.120482	0.178082	0.121951	0.118421	0.16	0.227273	0.127907	0.152778	0.231884	0.333333	0.242424	0.210526	0.354839	0.181818	0.261538	0.264706	0.243243	0.219178	0.189189	0.125	0.144737	0.227273	0.225352	0.225352	0.15	0.131579	0.223881	0.166667	0.228571	0.25	0.219178	0.176471	0.223881	0.111111	0.230769	0.25	0.227273	0.171429	0.157143	0.37931	0.223881	0.225352	0.157143
C[C@@H](CNC(=O)C1=NC=NC2=C1C=CN2)S(C)(=O)=O	0.121622	0.123288	0.130435	0.169014	0.103896	0.108108	0.177215	0.146667	0.15	0.148649	0.191781	0.173913	0.168675	0.106667	0.214286	0.257143	0.188406	0.15	0.272727	0.130435	0.205882	0.194444	0.210526	0.171053	0.157895	0.0945946	0.101266	0.173913	0.175676	0.16	0.0952381	0.0886076	0.188406	0.12	0.162162	0.184211	0.202703	0.126761	0.171429	0.0958904	0.2	0.197183	0.191176	0.15493	0.109589	0.311475	0.188406	0.191781	0.109589
CC(C)OC1=CC=C(CNC(=O)C2=NC=NC3=C2C=CN3)C=C1	0.113924	0.115385	0.121622	0.173333	0.097561	0.101266	0.180723	0.1375	0.141176	0.139241	0.179487	0.178082	0.186047	0.1	0.2	0.24	0.175676	0.141176	0.253521	0.121622	0.191781	0.181818	0.197531	0.175	0.1625	0.075	0.0952381	0.162162	0.164557	0.15	0.0898876	0.0833333	0.16	0.1125	0.166667	0.17284	0.189873	0.118421	0.16	0.0759494	0.188235	0.184211	0.162162	0.144737	0.102564	0.287879	0.16	0.164557	0.102564
CS(=O)(=O)C1=CC=CC(CNC(=O)C2=NC=NC3=C2C=CN3)=C1	0.153846	0.141026	0.148649	0.184211	0.108434	0.1125	0.149425	0.148148	0.164706	0.15	0.160494	0.189189	0.155556	0.097561	0.194805	0.25	0.171053	0.164706	0.263889	0.118421	0.186667	0.192308	0.207317	0.156627	0.144578	0.0864198	0.0930233	0.157895	0.175	0.160494	0.1	0.0813953	0.171053	0.109756	0.177215	0.182927	0.185185	0.115385	0.155844	0.0875	0.197674	0.179487	0.173333	0.141026	0.113924	0.279412	0.171053	0.189873	0.113924
NC(=O)NC1=CC=C(C(=O)NCCO)C=C1	0.107692	0.0923077	0.116667	0.107692	0.0882353	0.109375	0.123288	0.0714286	0.125	0.138462	0.169231	0.09375	0.116883	0.0909091	0.121212	0.084507	0.145161	0.08	0.0895522	0.135593	0.0757576	0.0869565	0.109589	0.0985915	0.1	0.0447761	0.0555556	0.0769231	0.0857143	0.0857143	0.0657895	0.0869565	0.0757576	0.057971	0.0869565	0.128571	0.114286	0.078125	0.0757576	0.0615385	0.103896	0.121212	0.0769231	0.0923077	0.111111	0.0952381	0.0757576	0.0857143	0.111111
CNC1=CC=C(CNC(=O)C2=NC=NC3=C2C=CN3)C=C1	0.135135	0.121622	0.144928	0.183099	0.102564	0.106667	0.160494	0.144737	0.134146	0.131579	0.173333	0.188406	0.152941	0.105263	0.194444	0.253521	0.185714	0.148148	0.268657	0.128571	0.202899	0.191781	0.192308	0.168831	0.155844	0.0789474	0.1	0.171429	0.157895	0.157895	0.0941176	0.0875	0.169014	0.118421	0.175676	0.181818	0.184211	0.125	0.169014	0.08	0.182927	0.194444	0.171429	0.152778	0.108108	0.306452	0.169014	0.173333	0.108108
CC1=CC=C(CNC(=O)C2=NC=NC3=C2C=CN3)N=C1	0.118421	0.12	0.126761	0.164384	0.115385	0.12	0.17284	0.142857	0.13253	0.12987	0.186667	0.169014	0.164706	0.118421	0.191781	0.267606	0.2	0.146341	0.264706	0.126761	0.2	0.189189	0.189873	0.166667	0.153846	0.0921053	0.0987654	0.185714	0.155844	0.171053	0.0930233	0.1	0.166667	0.116883	0.157895	0.194805	0.181818	0.138889	0.183099	0.0933333	0.180723	0.208333	0.185714	0.166667	0.106667	0.301587	0.166667	0.186667	0.106667
O=C(NCC1(CO)CCCC1)C1=CC=CC2=NC=NN12	0.197183	0.183099	0.19403	0.164384	0.16	0.166667	0.130952	0.1	0.236842	0.16	0.155844	0.136986	0.137931	0.118421	0.16	0.139241	0.166667	0.13253	0.146667	0.15942	0.105263	0.113924	0.160494	0.1375	0.139241	0.0779221	0.0853659	0.121622	0.141026	0.141026	0.105882	0.113924	0.12	0.0886076	0.142857	0.164557	0.151899	0.123288	0.12	0.0933333	0.152941	0.144737	0.121622	0.135135	0.136986	0.138889	0.12	0.141026	0.136986
O=C(NCC1=CC=C2CCCCC2=C1)C1=NC=NC2=C1C=CN2	0.175676	0.178082	0.188406	0.225352	0.141026	0.146667	0.141176	0.168831	0.142857	0.141026	0.166667	0.197183	0.174419	0.144737	0.236111	0.277778	0.228571	0.185185	0.294118	0.171429	0.211268	0.216216	0.21519	0.177215	0.179487	0.0897436	0.109756	0.180556	0.197368	0.181818	0.116279	0.125	0.194444	0.128205	0.2	0.205128	0.223684	0.166667	0.178082	0.105263	0.204819	0.202703	0.197183	0.178082	0.164384	0.3125	0.194444	0.197368	0.164384
CS(=O)(=O)C1=CC=CC=C1CNC(=O)C1=NC=NC2=C1C=CN2	0.128205	0.144737	0.152778	0.173333	0.111111	0.12987	0.152941	0.1375	0.141176	0.153846	0.164557	0.194444	0.146067	0.1	0.184211	0.256757	0.175676	0.168675	0.289855	0.121622	0.191781	0.213333	0.2125	0.160494	0.148148	0.0886076	0.0952381	0.162162	0.179487	0.179487	0.114943	0.0833333	0.16	0.1125	0.181818	0.202532	0.189873	0.118421	0.16	0.0897436	0.216867	0.184211	0.162162	0.16	0.102564	0.287879	0.16	0.194805	0.102564
CC1(C)C[C@@H](CCNC(=O)C2=NC=NC3=C2C=CN3)C(=O)N1	0.135802	0.1375	0.144737	0.179487	0.119048	0.123457	0.159091	0.158537	0.134831	0.13253	0.156627	0.216216	0.152174	0.121951	0.205128	0.276316	0.197368	0.174419	0.291667	0.175676	0.22973	0.217949	0.216867	0.209877	0.168675	0.111111	0.129412	0.2	0.185185	0.185185	0.122222	0.104651	0.197368	0.148148	0.1875	0.207317	0.195122	0.141026	0.197368	0.0987654	0.206897	0.220779	0.2	0.166667	0.125	0.328358	0.197368	0.2	0.125
O=C(NC1(CCO)CC1)C1=NC=NC2=C1C=CN2	0.136986	0.138889	0.147059	0.185714	0.118421	0.123288	0.148148	0.162162	0.135802	0.148649	0.208333	0.191176	0.168675	0.121622	0.197183	0.275362	0.205882	0.164557	0.292308	0.164179	0.223881	0.228571	0.194805	0.171053	0.157895	0.08	0.101266	0.173913	0.191781	0.191781	0.108434	0.102564	0.171429	0.12	0.178082	0.2	0.186667	0.142857	0.171429	0.0810811	0.185185	0.197183	0.173913	0.15493	0.140845	0.311475	0.171429	0.175676	0.140845
O=C(NCC[C@H]1C[C@H](O)C1)C1=NC=NC2=C1C=CN2	0.133333	0.135135	0.142857	0.180556	0.115385	0.12	0.144578	0.173333	0.146341	0.144737	0.171053	0.202899	0.151163	0.118421	0.191781	0.285714	0.2	0.175	0.30303	0.142857	0.217391	0.222222	0.205128	0.181818	0.153846	0.0921053	0.1125	0.185714	0.186667	0.186667	0.119048	0.1	0.183099	0.131579	0.189189	0.210526	0.181818	0.138889	0.183099	0.0789474	0.195122	0.208333	0.185714	0.150685	0.121622	0.322581	0.183099	0.186667	0.121622
O=C(N[C@H](C1=CC=CC=C1)C1(O)CCC1)C1=NC=NC2=C1C=CN2	0.155844	0.173333	0.2	0.202703	0.1375	0.157895	0.164706	0.15	0.180723	0.197368	0.192308	0.208333	0.157303	0.141026	0.197368	0.27027	0.205479	0.195122	0.323529	0.166667	0.189189	0.243243	0.225	0.158537	0.160494	0.0740741	0.0941176	0.16	0.223684	0.207792	0.139535	0.108434	0.157895	0.111111	0.210526	0.230769	0.1875	0.146667	0.157895	0.0886076	0.214286	0.181818	0.16	0.142857	0.144737	0.283582	0.157895	0.207792	0.144737
CC1=CC=CC(CNC(=O)C2=NC=NC3=C2C=CN3)=N1	0.146667	0.133333	0.140845	0.178082	0.113924	0.118421	0.185185	0.141026	0.158537	0.157895	0.168831	0.183099	0.162791	0.102564	0.189189	0.28169	0.197183	0.158537	0.279412	0.125	0.214286	0.219178	0.202532	0.164557	0.166667	0.105263	0.111111	0.183099	0.168831	0.184211	0.117647	0.0987654	0.164384	0.12987	0.171053	0.207792	0.179487	0.121622	0.180556	0.106667	0.192771	0.205479	0.183099	0.148649	0.12	0.296875	0.164384	0.2	0.12
O=C(NCC1=NC=CC=C1F)C1=NC=NC2=C1C=CN2	0.162162	0.197183	0.140845	0.228571	0.157895	0.148649	0.185185	0.171053	0.202532	0.142857	0.168831	0.2	0.190476	0.102564	0.173333	0.263889	0.180556	0.1875	0.279412	0.140845	0.180556	0.202703	0.1875	0.15	0.1375	0.0632911	0.097561	0.150685	0.168831	0.168831	0.117647	0.0987654	0.148649	0.101266	0.171053	0.192308	0.164557	0.121622	0.148649	0.0641026	0.178571	0.173333	0.150685	0.133333	0.105263	0.276923	0.148649	0.168831	0.105263
CC[C@H](CO)NC(=O)C1=CC=CC2=NC=NN12	0.15493	0.140845	0.149254	0.138889	0.135135	0.140845	0.210526	0.103896	0.3	0.183099	0.194444	0.126761	0.2	0.0933333	0.150685	0.12987	0.140845	0.1375	0.136986	0.132353	0.109589	0.103896	0.166667	0.142857	0.12987	0.0810811	0.0886076	0.126761	0.131579	0.131579	0.0963855	0.0897436	0.125	0.0921053	0.133333	0.155844	0.142857	0.0972222	0.125	0.0821918	0.158537	0.150685	0.126761	0.140845	0.111111	0.144928	0.125	0.146667	0.111111
C1=NC(N2CCC[C@@H]2C2CC2)=C2C=CNC2=N1	0.179104	0.181818	0.193548	0.234375	0.157143	0.164179	0.0853659	0.188406	0.0864198	0.08	0.106667	0.222222	0.0941176	0.161765	0.208955	0.333333	0.21875	0.205479	0.355932	0.193548	0.258065	0.261538	0.205479	0.180556	0.150685	0.115942	0.136986	0.222222	0.220588	0.220588	0.142857	0.138889	0.21875	0.15942	0.223881	0.211268	0.197183	0.169231	0.21875	0.117647	0.194805	0.208955	0.241935	0.164179	0.166667	0.381818	0.21875	0.238806	0.166667
O=C(NCC[C@H]1CCCC[C@@H]1O)C1=CC=CC2=NC=NN12	0.191781	0.178082	0.188406	0.16	0.155844	0.162162	0.127907	0.111111	0.230769	0.155844	0.1375	0.164384	0.134831	0.115385	0.155844	0.164557	0.162162	0.156627	0.173333	0.138889	0.131579	0.139241	0.185185	0.1625	0.135802	0.103896	0.109756	0.148649	0.166667	0.166667	0.129412	0.111111	0.146667	0.113924	0.168831	0.189873	0.148148	0.12	0.146667	0.0909091	0.176471	0.171053	0.148649	0.131579	0.118421	0.166667	0.146667	0.166667	0.118421
C1=CN(C[C@H]2CCN(C3=NC=NC4=C3C=CN4)C2)N=N1	0.141026	0.142857	0.166667	0.202703	0.1375	0.142857	0.1	0.164557	0.113636	0.0833333	0.120482	0.225352	0.107527	0.126582	0.181818	0.305556	0.173333	0.180723	0.323529	0.166667	0.222222	0.226667	0.195122	0.158537	0.119048	0.101266	0.120482	0.191781	0.207792	0.192308	0.126437	0.108434	0.205479	0.139241	0.210526	0.185185	0.17284	0.131579	0.189189	0.0886076	0.186047	0.181818	0.208333	0.142857	0.12987	0.34375	0.205479	0.207792	0.12987
O=C(N[C@H](CCO)C1=CC=C(F)C=C1F)C1=CC(=O)NC=C1	0.146667	0.133333	0.0945946	0.0886076	0.0731707	0.0759494	0.230769	0.141026	0.217949	0.189189	0.285714	0.0909091	0.351351	0.116883	0.128205	0.123457	0.118421	0.158537	0.12987	0.157143	0.133333	0.126582	0.130952	0.0952381	0.109756	0.0632911	0.097561	0.0909091	0.097561	0.097561	0.104651	0.0853659	0.0897436	0.0875	0.0853659	0.120482	0.121951	0.0921053	0.0897436	0.0641026	0.125	0.113924	0.0909091	0.103896	0.150685	0.136986	0.0897436	0.097561	0.150685
C1=CSC(C[C@@H]2CCCN(C3=NC=NC4=C3C=CN4)C2)=N1	0.151899	0.153846	0.162162	0.213333	0.148148	0.153846	0.10989	0.160494	0.0989011	0.0813953	0.117647	0.202703	0.117021	0.1375	0.177215	0.333333	0.184211	0.176471	0.295775	0.178082	0.216216	0.220779	0.176471	0.154762	0.129412	0.0987654	0.117647	0.186667	0.1875	0.1875	0.123596	0.119048	0.184211	0.135802	0.189873	0.180723	0.168675	0.142857	0.184211	0.1	0.168539	0.177215	0.186667	0.168831	0.141026	0.313433	0.184211	0.1875	0.141026
O=C(C1=NC=NC2=C1C=CN2)N1CC(CO)C1	0.15493	0.157143	0.166667	0.205882	0.135135	0.140845	0.135802	0.180556	0.1375	0.135135	0.194444	0.212121	0.142857	0.138889	0.217391	0.318182	0.246154	0.197368	0.33871	0.184615	0.246154	0.25	0.22973	0.205479	0.175676	0.111111	0.131579	0.212121	0.211268	0.211268	0.1375	0.118421	0.208955	0.152778	0.214286	0.253521	0.205479	0.161765	0.208955	0.0972222	0.217949	0.253731	0.212121	0.173913	0.15942	0.362069	0.208955	0.211268	0.15942
CC1=CC=C(CNC(=O)C2=NC=NC3=C2C=CN3)C=C1C	0.133333	0.135135	0.142857	0.180556	0.101266	0.105263	0.17284	0.157895	0.146341	0.12987	0.171053	0.185714	0.178571	0.103896	0.208333	0.267606	0.183099	0.160494	0.264706	0.126761	0.2	0.189189	0.205128	0.166667	0.153846	0.0921053	0.0987654	0.169014	0.171053	0.155844	0.0930233	0.0864198	0.183099	0.116883	0.173333	0.179487	0.197368	0.123288	0.166667	0.0933333	0.195122	0.191781	0.202899	0.150685	0.121622	0.301587	0.183099	0.202703	0.121622
O=C(C1=NC=NC2=C1C=CN2)N1CCC=C[C@@H]1CO	0.173333	0.175676	0.185714	0.222222	0.153846	0.16	0.139535	0.166667	0.141176	0.139241	0.164557	0.211268	0.146067	0.142857	0.216216	0.309859	0.225352	0.197531	0.328358	0.185714	0.225352	0.246575	0.227848	0.189873	0.177215	0.102564	0.121951	0.194444	0.210526	0.210526	0.141176	0.123457	0.191781	0.141026	0.213333	0.233766	0.205128	0.164384	0.191781	0.103896	0.216867	0.216216	0.194444	0.175676	0.162162	0.328125	0.191781	0.210526	0.162162
O=C1[C@H](NC2=NC=NC3=C2C=CN3)CCN1C1CC1	0.183099	0.185714	0.19697	0.272727	0.194444	0.202899	0.0930233	0.279412	0.0941176	0.0886076	0.113924	0.366667	0.101124	0.166667	0.246377	0.459016	0.257576	0.291667	0.465517	0.19697	0.33871	0.338462	0.273973	0.25	0.171053	0.171429	0.189189	0.301587	0.294118	0.294118	0.192308	0.16	0.296875	0.214286	0.318182	0.28169	0.232877	0.191176	0.296875	0.140845	0.25974	0.283582	0.301587	0.185714	0.171429	0.5	0.296875	0.294118	0.171429
O=C(NCC1=CC=CC(O)=C1)C1=NC=NC2=C1C=CN2	0.164384	0.150685	0.15942	0.197183	0.115385	0.12	0.158537	0.157895	0.175	0.16	0.171053	0.202899	0.151163	0.103896	0.191781	0.267606	0.183099	0.175	0.283582	0.126761	0.183099	0.205479	0.205128	0.151899	0.139241	0.0641026	0.0853659	0.152778	0.186667	0.171053	0.105882	0.0864198	0.166667	0.102564	0.189189	0.194805	0.181818	0.123288	0.150685	0.0649351	0.195122	0.175676	0.169014	0.135135	0.121622	0.28125	0.166667	0.186667	0.121622
O=C(NCC1=CC=CNC1=O)C1=NC=NC2=C1C=CN2	0.150685	0.152778	0.161765	0.2	0.131579	0.136986	0.146341	0.144737	0.148148	0.162162	0.173333	0.205882	0.139535	0.12	0.194444	0.289855	0.202899	0.177215	0.307692	0.144928	0.202899	0.225352	0.207792	0.168831	0.155844	0.0789474	0.1	0.171429	0.189189	0.189189	0.120482	0.101266	0.169014	0.118421	0.191781	0.213333	0.184211	0.140845	0.169014	0.08	0.197531	0.194444	0.171429	0.169014	0.123288	0.306452	0.169014	0.189189	0.123288
O=C(NCC1=CC=C(OC(F)F)C=N1)C1=NC=NC2=C1C=CN2	0.123457	0.125	0.116883	0.151899	0.107143	0.111111	0.174419	0.146341	0.149425	0.134146	0.1875	0.155844	0.166667	0.109756	0.177215	0.246753	0.184211	0.149425	0.243243	0.116883	0.184211	0.175	0.176471	0.168675	0.142857	0.0722892	0.104651	0.171053	0.158537	0.158537	0.0989011	0.105882	0.153846	0.108434	0.146341	0.180723	0.168675	0.128205	0.168831	0.060241	0.168539	0.192308	0.155844	0.139241	0.0987654	0.275362	0.153846	0.144578	0.0987654
NC(=O)[C@@H]1CCN(C2=NC=NC3=C2C=CN3)C1	0.169014	0.171429	0.181818	0.220588	0.164384	0.15493	0.120482	0.178082	0.135802	0.118421	0.16	0.227273	0.127907	0.152778	0.231884	0.333333	0.261538	0.210526	0.354839	0.181818	0.261538	0.264706	0.243243	0.219178	0.173333	0.125	0.144737	0.227273	0.225352	0.225352	0.15	0.146667	0.223881	0.166667	0.228571	0.267606	0.219178	0.15942	0.223881	0.111111	0.230769	0.268657	0.227273	0.15493	0.157143	0.37931	0.223881	0.225352	0.157143
O=C(C1=NC=NC2=C1C=CN2)N1CC[C@H]1CO	0.166667	0.169014	0.179104	0.217391	0.146667	0.152778	0.13253	0.175676	0.134146	0.131579	0.173333	0.223881	0.139535	0.150685	0.228571	0.328358	0.238806	0.207792	0.349206	0.19697	0.257576	0.26087	0.24	0.216216	0.186667	0.123288	0.142857	0.223881	0.222222	0.222222	0.148148	0.12987	0.220588	0.164384	0.225352	0.246575	0.216216	0.173913	0.220588	0.109589	0.227848	0.246377	0.223881	0.185714	0.171429	0.372881	0.220588	0.222222	0.171429
O=C(NC1(CCO)CCCC1)C1=CC=CC2=NC=NN12	0.180556	0.166667	0.176471	0.164384	0.16	0.166667	0.130952	0.1	0.236842	0.16	0.171053	0.136986	0.151163	0.118421	0.16	0.139241	0.166667	0.13253	0.146667	0.15942	0.12	0.128205	0.160494	0.1375	0.139241	0.0779221	0.0853659	0.121622	0.155844	0.155844	0.105882	0.113924	0.12	0.0886076	0.142857	0.164557	0.151899	0.123288	0.12	0.0933333	0.152941	0.144737	0.121622	0.135135	0.136986	0.138889	0.12	0.141026	0.136986
O=C(NCC[C@H]1CCCS1(=O)=O)C1=NC=NC2=C1C=CN2	0.139241	0.141026	0.148649	0.184211	0.121951	0.126582	0.136364	0.1625	0.137931	0.135802	0.160494	0.205479	0.142857	0.139241	0.194805	0.283784	0.202703	0.178571	0.3	0.148649	0.219178	0.223684	0.207317	0.185185	0.158537	0.1	0.119048	0.189189	0.189873	0.189873	0.125	0.107143	0.186667	0.1375	0.192308	0.2125	0.185185	0.144737	0.186667	0.0875	0.197674	0.210526	0.189189	0.155844	0.128205	0.318182	0.186667	0.189873	0.128205
O=C(NC1(CCO)CC1)C1=CC=CC2=NC=NN12	0.169014	0.15493	0.164179	0.152778	0.148649	0.15493	0.134146	0.102564	0.243243	0.164384	0.175676	0.140845	0.154762	0.106667	0.148649	0.142857	0.15493	0.135802	0.150685	0.147059	0.123288	0.131579	0.164557	0.141026	0.128205	0.08	0.0875	0.125	0.16	0.16	0.108434	0.102564	0.123288	0.0909091	0.146667	0.168831	0.141026	0.111111	0.123288	0.0810811	0.156627	0.148649	0.125	0.123288	0.125	0.142857	0.123288	0.144737	0.125
O=C(NCC1=CC=CC(COCC(F)(F)F)=C1)C1=NC=NC2=C1C=CN2	0.160494	0.148148	0.141026	0.175	0.103448	0.107143	0.155556	0.154762	0.183908	0.142857	0.152941	0.179487	0.16129	0.0930233	0.185185	0.2375	0.1625	0.170455	0.25	0.1125	0.1625	0.182927	0.197674	0.149425	0.137931	0.0574713	0.126437	0.135802	0.180723	0.152941	0.144444	0.127907	0.148148	0.091954	0.168675	0.174419	0.190476	0.109756	0.134146	0.0581395	0.202247	0.156627	0.15	0.120482	0.108434	0.246575	0.148148	0.166667	0.108434
CC(=O)NC1=CC=CC(CNC(=O)C2=NC=NC3=C2C=CN3)=C1	0.184211	0.141026	0.180556	0.184211	0.108434	0.1125	0.149425	0.148148	0.164706	0.15	0.160494	0.189189	0.155556	0.097561	0.194805	0.25	0.171053	0.164706	0.263889	0.118421	0.186667	0.192308	0.207317	0.156627	0.144578	0.0731707	0.0930233	0.157895	0.175	0.160494	0.1	0.0813953	0.171053	0.109756	0.177215	0.182927	0.185185	0.115385	0.155844	0.0740741	0.197674	0.179487	0.173333	0.141026	0.113924	0.279412	0.171053	0.189873	0.113924
CC(C)[C@H](NC1=NC=NC2=C1C=CN2)C(C)(C)O	0.112676	0.114286	0.121212	0.19697	0.125	0.130435	0.141026	0.188406	0.113924	0.109589	0.152778	0.203125	0.134146	0.0972222	0.208955	0.3125	0.2	0.173333	0.333333	0.121212	0.238095	0.223881	0.205479	0.180556	0.135135	0.084507	0.121622	0.203125	0.202899	0.185714	0.113924	0.108108	0.2	0.126761	0.188406	0.194444	0.231884	0.117647	0.2	0.0857143	0.226667	0.208955	0.203125	0.147059	0.1	0.381818	0.2	0.202899	0.1
CC[C@@H](O)CNC(=O)C1=CC=CC2=NC=NN12	0.188406	0.173913	0.166667	0.138889	0.135135	0.140845	0.194805	0.103896	0.28169	0.166667	0.162162	0.126761	0.185185	0.0933333	0.150685	0.12987	0.140845	0.1375	0.136986	0.115942	0.109589	0.103896	0.166667	0.142857	0.12987	0.0810811	0.102564	0.126761	0.131579	0.131579	0.109756	0.103896	0.125	0.0921053	0.133333	0.155844	0.142857	0.0972222	0.125	0.0821918	0.158537	0.150685	0.126761	0.140845	0.0958904	0.144928	0.125	0.146667	0.0958904
C[C@@H](O)CNC(=O)C1=NC=NC2=C1C=CN2	0.126761	0.128571	0.136364	0.176471	0.108108	0.112676	0.184211	0.152778	0.155844	0.15493	0.2	0.181818	0.175	0.111111	0.205882	0.268657	0.19697	0.155844	0.285714	0.136364	0.215385	0.202899	0.202703	0.178082	0.164384	0.0833333	0.105263	0.181818	0.166667	0.166667	0.0987654	0.0921053	0.179104	0.125	0.169014	0.191781	0.194444	0.132353	0.179104	0.084507	0.192308	0.205882	0.181818	0.161765	0.114286	0.327586	0.179104	0.183099	0.114286
O=C(C1=NC=NC2=C1C=CN2)N1CCC[C@H](O)C1	0.180556	0.183099	0.19403	0.231884	0.16	0.166667	0.117647	0.173333	0.119048	0.115385	0.155844	0.220588	0.125	0.164384	0.242857	0.323529	0.253731	0.205128	0.34375	0.19403	0.253731	0.257143	0.236842	0.213333	0.2	0.121622	0.141026	0.220588	0.219178	0.219178	0.146341	0.142857	0.217391	0.162162	0.222222	0.243243	0.22973	0.188406	0.217391	0.123288	0.225	0.242857	0.220588	0.183099	0.169014	0.366667	0.217391	0.219178	0.169014
CC(C)[C@H](CO)CNC1=NC=NC2=C1C=CN2	0.111111	0.112676	0.119403	0.19403	0.123288	0.144928	0.139241	0.185714	0.1125	0.108108	0.166667	0.2	0.13253	0.0958904	0.205882	0.307692	0.215385	0.171053	0.327869	0.136364	0.234375	0.220588	0.202703	0.178082	0.133333	0.0833333	0.135135	0.21875	0.183099	0.2	0.126582	0.0921053	0.19697	0.140845	0.185714	0.208333	0.194444	0.115942	0.215385	0.084507	0.192308	0.223881	0.2	0.144928	0.114286	0.375	0.19697	0.2	0.114286
CS(=O)(=O)C1=CC=CC(C[C@H]2CCCN(C3=NC=NC4=C3C=CN4)C2)=C1	0.195122	0.182927	0.192308	0.209877	0.149425	0.154762	0.102041	0.16092	0.126316	0.111111	0.120879	0.2	0.12	0.139535	0.204819	0.2875	0.182927	0.202247	0.302632	0.1625	0.227848	0.231707	0.215909	0.168539	0.144444	0.129412	0.133333	0.2	0.214286	0.2	0.138298	0.122222	0.2125	0.151163	0.202381	0.193182	0.195402	0.144578	0.197531	0.130952	0.206522	0.190476	0.21519	0.182927	0.156627	0.319444	0.2125	0.228916	0.156627
C1=NNC([C@@H]2CCCN2C2=NC=NC3=C2C=CN3)=N1	0.164384	0.166667	0.176471	0.214286	0.144737	0.150685	0.0795455	0.189189	0.0804598	0.0740741	0.0987654	0.202899	0.0879121	0.148649	0.191781	0.323529	0.2	0.205128	0.34375	0.176471	0.253731	0.257143	0.205128	0.166667	0.139241	0.121622	0.141026	0.202899	0.219178	0.219178	0.160494	0.128205	0.2	0.162162	0.222222	0.210526	0.197368	0.15493	0.2	0.123288	0.209877	0.191781	0.202899	0.150685	0.152778	0.344262	0.2	0.219178	0.152778
O=C(N[C@@H]1C[C@@H]1CO)C1=NC=NC2=C1C=CN2	0.136986	0.138889	0.147059	0.185714	0.118421	0.123288	0.1625	0.178082	0.164557	0.148649	0.191781	0.208955	0.154762	0.121622	0.197183	0.294118	0.205882	0.179487	0.3125	0.164179	0.223881	0.228571	0.210526	0.186667	0.157895	0.0945946	0.115385	0.191176	0.191781	0.191781	0.121951	0.102564	0.188406	0.135135	0.194444	0.216216	0.186667	0.142857	0.188406	0.0810811	0.2	0.214286	0.191176	0.15493	0.140845	0.333333	0.188406	0.191781	0.140845
O=C(NCC1=CC=C2OCOC2=C1)C1=NC=NC2=C1C=CN2	0.142857	0.144737	0.152778	0.189189	0.111111	0.115385	0.139535	0.181818	0.141176	0.232877	0.164557	0.194444	0.159091	0.113924	0.2	0.256757	0.191781	0.168675	0.271429	0.136986	0.191781	0.197368	0.197531	0.160494	0.148148	0.075	0.0952381	0.162162	0.179487	0.164557	0.102273	0.0963855	0.175676	0.1125	0.181818	0.1875	0.189873	0.133333	0.16	0.0759494	0.188235	0.184211	0.178082	0.16	0.131579	0.287879	0.175676	0.179487	0.131579
FC[C@H]1CCCN(C2=NC=NC3=C2C=CN3)C1	0.185714	0.188406	0.181818	0.220588	0.148649	0.15493	0.107143	0.194444	0.108434	0.0897436	0.12987	0.208955	0.114943	0.152778	0.197183	0.313433	0.205882	0.210526	0.333333	0.181818	0.242424	0.246377	0.194805	0.171053	0.142857	0.109589	0.144737	0.208955	0.208333	0.208333	0.15	0.146667	0.205882	0.150685	0.211268	0.2	0.186667	0.15942	0.205882	0.111111	0.185185	0.197183	0.208955	0.188406	0.157143	0.355932	0.223881	0.208333	0.157143
O=C(NC[C@@H]1C[C@@H]1CO)C1=NC=NC2=C1C=CN2	0.150685	0.152778	0.161765	0.2	0.131579	0.136986	0.160494	0.175676	0.134146	0.146667	0.189189	0.205882	0.152941	0.135135	0.211268	0.289855	0.220588	0.177215	0.307692	0.179104	0.220588	0.225352	0.207792	0.184211	0.171053	0.0933333	0.113924	0.188406	0.189189	0.189189	0.120482	0.115385	0.185714	0.133333	0.191781	0.213333	0.2	0.157143	0.185714	0.0945946	0.197531	0.211268	0.188406	0.169014	0.15493	0.327869	0.185714	0.189189	0.15493
OCCC1(CNC2=NC=NC3=C2C=CN3)CCCC1	0.136986	0.138889	0.147059	0.220588	0.148649	0.15493	0.107143	0.211268	0.0952381	0.103896	0.16	0.227273	0.127907	0.121622	0.214286	0.313433	0.223881	0.179487	0.333333	0.164179	0.242424	0.246377	0.194805	0.171053	0.142857	0.08	0.101266	0.191176	0.208333	0.208333	0.108434	0.116883	0.188406	0.12	0.194444	0.2	0.202703	0.142857	0.188406	0.0958904	0.185185	0.197183	0.191176	0.15493	0.140845	0.355932	0.188406	0.191781	0.140845
CC(C)OC1=CC=CC(CNC(=O)C2=NC=NC3=C2C=CN3)=C1	0.151899	0.139241	0.146667	0.181818	0.107143	0.111111	0.174419	0.146341	0.190476	0.1625	0.17284	0.186667	0.179775	0.0963855	0.207792	0.246753	0.168831	0.162791	0.260274	0.116883	0.184211	0.189873	0.219512	0.168675	0.156627	0.0722892	0.091954	0.155844	0.1875	0.158537	0.0989011	0.0804598	0.168831	0.108434	0.175	0.180723	0.197531	0.113924	0.153846	0.0731707	0.209302	0.177215	0.171053	0.139241	0.1125	0.275362	0.168831	0.1875	0.1125
NS(=O)(=O)C1=CC=C(OC[C@@H]2CCCN2C2=NC=NC3=C2C=CN3)C=C1	0.160494	0.1625	0.171053	0.220779	0.156627	0.1625	0.106383	0.168675	0.0957447	0.0909091	0.113636	0.210526	0.113402	0.160494	0.21519	0.302632	0.207792	0.197674	0.319444	0.171053	0.223684	0.24359	0.211765	0.190476	0.164706	0.108434	0.126437	0.226667	0.225	0.209877	0.131868	0.127907	0.207792	0.158537	0.2125	0.202381	0.204819	0.166667	0.207792	0.109756	0.202247	0.2	0.210526	0.1625	0.15	0.338235	0.207792	0.209877	0.15
OC[C@H]1CN(C2=NC=NC3=C2C=CN3)C2(CCC2)C1	0.144737	0.146667	0.15493	0.191781	0.126582	0.131579	0.102273	0.168831	0.103448	0.0987654	0.151899	0.180556	0.10989	0.144737	0.186667	0.277778	0.194444	0.185185	0.313433	0.171429	0.211268	0.232877	0.2	0.1625	0.135802	0.0897436	0.109756	0.180556	0.197368	0.197368	0.129412	0.111111	0.178082	0.128205	0.2	0.205128	0.192308	0.135135	0.194444	0.0909091	0.204819	0.186667	0.180556	0.146667	0.148649	0.3125	0.178082	0.197368	0.148649
C[C@@H](O)[C@H]1CCCN(C2=NC=NC3=C2C=CN3)C1	0.162162	0.164384	0.173913	0.211268	0.142857	0.148649	0.116279	0.171053	0.104651	0.1	0.139241	0.2	0.123596	0.146667	0.222222	0.3	0.214286	0.1875	0.318182	0.173913	0.25	0.236111	0.217949	0.194805	0.166667	0.12	0.139241	0.217391	0.2	0.2	0.130952	0.126582	0.214286	0.16	0.202703	0.207792	0.210526	0.152778	0.214286	0.121622	0.207317	0.222222	0.217391	0.164384	0.150685	0.360656	0.214286	0.216216	0.150685
O=C(NC[C@H]1C[C@H]1CO)C1=CC=CC2=NC=NN12	0.2	0.185714	0.19697	0.166667	0.162162	0.169014	0.146341	0.115385	0.24	0.162162	0.157895	0.15493	0.139535	0.12	0.162162	0.155844	0.169014	0.148148	0.164384	0.161765	0.121622	0.12987	0.177215	0.153846	0.141026	0.0933333	0.1	0.138889	0.157895	0.157895	0.120482	0.115385	0.136986	0.103896	0.16	0.181818	0.153846	0.125	0.136986	0.0945946	0.168675	0.162162	0.138889	0.136986	0.138889	0.157143	0.136986	0.157895	0.138889
O=C(NC1CC1)[C@@H]1CCCN1C1=NC=NC2=C1C=CN2	0.175676	0.178082	0.188406	0.225352	0.155844	0.162162	0.114943	0.184211	0.142857	0.1125	0.1375	0.214286	0.122222	0.16	0.236111	0.314286	0.246377	0.2	0.333333	0.188406	0.246377	0.25	0.230769	0.207792	0.179487	0.118421	0.1375	0.214286	0.213333	0.213333	0.142857	0.139241	0.211268	0.157895	0.216216	0.236842	0.223684	0.166667	0.211268	0.12	0.219512	0.236111	0.214286	0.162162	0.164384	0.354839	0.211268	0.213333	0.164384
OC[C@@H]1C[C@H]1NC1=NC=NC2=C1C=CN2	0.130435	0.132353	0.140625	0.21875	0.142857	0.149254	0.128205	0.246154	0.101266	0.111111	0.15493	0.266667	0.121951	0.114286	0.212121	0.360656	0.222222	0.208333	0.385965	0.15873	0.262295	0.265625	0.225352	0.2	0.136986	0.101449	0.123288	0.225806	0.223881	0.223881	0.12987	0.109589	0.222222	0.144928	0.227273	0.231884	0.2	0.136364	0.222222	0.0869565	0.213333	0.230769	0.225806	0.149254	0.134328	0.415094	0.222222	0.223881	0.134328
C1=NC(N2CC[C@@]23CCCOC3)=C2C=CNC2=N1	0.164384	0.183099	0.176471	0.214286	0.144737	0.150685	0.0795455	0.189189	0.0804598	0.0875	0.0987654	0.169014	0.0879121	0.164384	0.191781	0.267606	0.2	0.160494	0.283582	0.176471	0.2	0.205479	0.160494	0.1375	0.139241	0.0779221	0.0987654	0.169014	0.171053	0.171053	0.105882	0.128205	0.166667	0.116883	0.173333	0.164557	0.181818	0.15493	0.183099	0.108108	0.152941	0.16	0.169014	0.150685	0.152778	0.301587	0.166667	0.171053	0.152778
CC(C)[C@H](NC1=NC=NC2=C1C=CN2)C(=O)N(C)C	0.123288	0.125	0.132353	0.205882	0.135135	0.140845	0.15	0.180556	0.123457	0.12	0.162162	0.212121	0.142857	0.108108	0.235294	0.318182	0.227273	0.181818	0.33871	0.132353	0.246154	0.231884	0.22973	0.205479	0.16	0.0958904	0.116883	0.212121	0.211268	0.194444	0.109756	0.103896	0.208955	0.136986	0.197183	0.219178	0.222222	0.128571	0.208955	0.0972222	0.217949	0.235294	0.212121	0.140845	0.111111	0.385965	0.208955	0.211268	0.111111
O=C(NCC1=CC=C(F)C(F)=C1)C1=NC=NC2=C1C=CN2	0.164384	0.183099	0.142857	0.180556	0.101266	0.105263	0.17284	0.189189	0.189873	0.144737	0.171053	0.185714	0.192771	0.103896	0.191781	0.25	0.183099	0.189873	0.264706	0.126761	0.183099	0.189189	0.189873	0.151899	0.139241	0.0641026	0.0987654	0.152778	0.171053	0.155844	0.105882	0.1	0.166667	0.102564	0.173333	0.179487	0.181818	0.123288	0.150685	0.0649351	0.180723	0.175676	0.169014	0.135135	0.121622	0.28125	0.166667	0.171053	0.121622
O=C(NCC1(CO)CC1)C1=CC=CC2=NC=NN12	0.185714	0.171429	0.181818	0.152778	0.148649	0.15493	0.134146	0.102564	0.243243	0.164384	0.16	0.140845	0.141176	0.106667	0.148649	0.142857	0.15493	0.135802	0.150685	0.147059	0.108108	0.116883	0.164557	0.141026	0.128205	0.08	0.0875	0.125	0.144737	0.144737	0.108434	0.102564	0.123288	0.0909091	0.146667	0.168831	0.141026	0.111111	0.123288	0.0810811	0.156627	0.148649	0.125	0.123288	0.125	0.142857	0.123288	0.144737	0.125
O=C(NCC1=CC=C2C=CNC2=N1)C1=NC=NC2=C1C=CN2	0.121622	0.123288	0.130435	0.169014	0.103896	0.108108	0.1625	0.146667	0.135802	0.133333	0.175676	0.173913	0.141176	0.106667	0.180556	0.275362	0.205882	0.15	0.272727	0.130435	0.205882	0.211268	0.179487	0.155844	0.157895	0.08	0.101266	0.173913	0.16	0.175676	0.108434	0.102564	0.15493	0.12	0.162162	0.2	0.171053	0.126761	0.171429	0.0810811	0.170732	0.197183	0.157143	0.138889	0.125	0.290323	0.15493	0.16	0.125
O=C(NCC1=CC=C(CO)C=C1)C1=NC=NC2=C1C=CN2	0.125	0.126761	0.134328	0.191176	0.106667	0.111111	0.151899	0.150685	0.139241	0.136986	0.197183	0.19697	0.144578	0.109589	0.185714	0.264706	0.19403	0.153846	0.28125	0.151515	0.19403	0.2	0.184211	0.16	0.146667	0.0675676	0.0897436	0.161765	0.164384	0.164384	0.097561	0.0909091	0.15942	0.108108	0.183099	0.189189	0.175676	0.130435	0.15942	0.0684932	0.175	0.185714	0.161765	0.142857	0.128571	0.3	0.15942	0.164384	0.128571
O=C(NCC1=NOC=C1)C1=NC=NC2=C1C=CN2	0.12	0.121622	0.128571	0.166667	0.102564	0.106667	0.160494	0.16	0.134146	0.146667	0.173333	0.171429	0.152941	0.105263	0.178082	0.271429	0.220588	0.148148	0.268657	0.144928	0.185714	0.191781	0.177215	0.153846	0.141026	0.0649351	0.0864198	0.171429	0.157895	0.173333	0.0941176	0.0875	0.152778	0.103896	0.16	0.213333	0.168831	0.125	0.169014	0.0657895	0.168675	0.211268	0.15493	0.136986	0.108108	0.285714	0.152778	0.157895	0.108108
CC[C@@H](NC1=NC=NC2=C1C=CN2)[C@@H](O)C1=CC=CC=C1	0.12	0.136986	0.161765	0.2	0.131579	0.152778	0.160494	0.175676	0.148148	0.146667	0.157895	0.223881	0.139535	0.0909091	0.194444	0.328358	0.185714	0.223684	0.393443	0.112676	0.220588	0.279412	0.256757	0.168831	0.126582	0.0789474	0.1	0.188406	0.257143	0.239437	0.148148	0.0875	0.185714	0.118421	0.242857	0.246575	0.184211	0.109589	0.185714	0.08	0.24359	0.194444	0.188406	0.152778	0.0933333	0.35	0.185714	0.257143	0.0933333
O=C(NC1=CN=CC=N1)[C@H]1CCCN(C2=NC=NC3=C2C=CN3)C1	0.170732	0.17284	0.181818	0.230769	0.195122	0.1875	0.12766	0.151163	0.117021	0.101124	0.162791	0.205128	0.122449	0.156627	0.209877	0.278481	0.217949	0.179775	0.293333	0.181818	0.217949	0.222222	0.206897	0.186047	0.174419	0.105882	0.123596	0.189873	0.190476	0.190476	0.129032	0.137931	0.1875	0.141176	0.192771	0.211765	0.2	0.177215	0.1875	0.107143	0.197802	0.209877	0.189873	0.17284	0.146341	0.309859	0.1875	0.190476	0.146341
O=C(NCC1=CC=C2CCCCC2=N1)C1=NC=NC2=C1C=CN2	0.153846	0.155844	0.164384	0.2	0.135802	0.141026	0.149425	0.1625	0.125	0.135802	0.160494	0.173333	0.155556	0.139241	0.210526	0.283784	0.236111	0.164706	0.28169	0.164384	0.219178	0.223684	0.192771	0.170732	0.1875	0.1	0.119048	0.189189	0.175	0.189873	0.125	0.134146	0.171053	0.1375	0.177215	0.2125	0.2	0.16	0.186667	0.115385	0.183908	0.210526	0.173333	0.171053	0.157895	0.298507	0.171053	0.175	0.157895
C[C@H](O)[C@H]1CCCCN1C(=O)C1=NC=NC2=C1C=CN2	0.171053	0.173333	0.183099	0.219178	0.151899	0.157895	0.137931	0.164557	0.126437	0.123457	0.148148	0.208333	0.144444	0.155844	0.246575	0.305556	0.239437	0.195122	0.323529	0.2	0.257143	0.243243	0.240506	0.217949	0.205128	0.12987	0.148148	0.225352	0.207792	0.207792	0.139535	0.135802	0.222222	0.168831	0.210526	0.230769	0.233766	0.178082	0.222222	0.131579	0.228916	0.246575	0.225352	0.189189	0.16	0.365079	0.222222	0.223684	0.16
C1=CC=C(OC[C@@H]2CCCN(C3=NC=NC4=C3C=CN4)C2)C=C1	0.171053	0.189189	0.217391	0.219178	0.151899	0.173333	0.1	0.164557	0.126437	0.109756	0.120482	0.225352	0.107527	0.155844	0.213333	0.305556	0.189189	0.225	0.363636	0.166667	0.222222	0.277778	0.25641	0.1875	0.160494	0.101266	0.120482	0.191781	0.256757	0.24	0.166667	0.121951	0.189189	0.139241	0.243243	0.230769	0.1875	0.146667	0.189189	0.102564	0.228916	0.181818	0.191781	0.173333	0.144737	0.323077	0.189189	0.24	0.144737
O=C(O)[C@@H]1CCCN1S(=O)(=O)C1=CC=CC2=C1OCCO2	0.135135	0.121622	0.144928	0.12	0.116883	0.121622	0.0804598	0.0740741	0.120482	0.228571	0.0864198	0.108108	0.0769231	0.0909091	0.116883	0.1125	0.121622	0.120482	0.133333	0.112676	0.106667	0.12987	0.148148	0.111111	0.1125	0.0789474	0.0864198	0.0933333	0.128205	0.128205	0.120482	0.0875	0.0921053	0.0897436	0.12987	0.151899	0.125	0.0945946	0.0921053	0.08	0.154762	0.116883	0.0933333	0.0921053	0.0933333	0.109589	0.0921053	0.128205	0.0933333
O[C@@H]1CCC[C@H]1CNC1=NC=NC2=C1C=CN2	0.15493	0.157143	0.166667	0.242424	0.166667	0.173913	0.108434	0.214286	0.0963855	0.12	0.131579	0.25	0.116279	0.138889	0.235294	0.359375	0.265625	0.213333	0.383333	0.166667	0.265625	0.268657	0.22973	0.205479	0.16	0.111111	0.131579	0.230769	0.228571	0.228571	0.1375	0.133333	0.227273	0.152778	0.231884	0.253521	0.222222	0.161765	0.227273	0.112676	0.217949	0.253731	0.230769	0.173913	0.142857	0.410714	0.227273	0.228571	0.142857
COC(=O)NC1=CC=CC(CNC(=O)C2=NC=NC3=C2C=CN3)=C1	0.179487	0.1375	0.175676	0.179487	0.105882	0.109756	0.159091	0.144578	0.16092	0.146341	0.156627	0.184211	0.164835	0.0952381	0.220779	0.24359	0.166667	0.16092	0.256757	0.12987	0.181818	0.1875	0.231707	0.180723	0.168675	0.0714286	0.0909091	0.153846	0.185185	0.156627	0.0978261	0.0795455	0.166667	0.107143	0.17284	0.178571	0.195122	0.1125	0.151899	0.0722892	0.206897	0.175	0.168831	0.1375	0.111111	0.271429	0.166667	0.185185	0.125
O=C(N[C@H]1C[C@@H](O)C1)C1=NC=NC2=C1C=CN2	0.142857	0.144928	0.153846	0.19403	0.123288	0.128571	0.153846	0.185714	0.155844	0.138889	0.166667	0.21875	0.146341	0.126761	0.205882	0.307692	0.215385	0.186667	0.327869	0.153846	0.234375	0.238806	0.219178	0.194444	0.164384	0.0985915	0.12	0.2	0.2	0.2	0.126582	0.106667	0.19697	0.140845	0.202899	0.225352	0.194444	0.149254	0.19697	0.084507	0.207792	0.223881	0.2	0.144928	0.130435	0.350877	0.19697	0.2	0.130435
CC[C@@H](O)CNC(=O)C1=NC=NC2=C1C=CN2	0.138889	0.140845	0.132353	0.171429	0.105263	0.109589	0.210526	0.164384	0.166667	0.150685	0.194444	0.176471	0.2	0.108108	0.2	0.26087	0.191176	0.166667	0.276923	0.132353	0.208955	0.197183	0.197368	0.173333	0.16	0.0810811	0.116883	0.176471	0.162162	0.162162	0.109756	0.103896	0.173913	0.121622	0.164384	0.186667	0.189189	0.128571	0.173913	0.0821918	0.1875	0.2	0.176471	0.173913	0.111111	0.316667	0.173913	0.178082	0.111111
C[C@@H](O)C[C@H]1CCCN1C1=NC=NC2=C1C=CN2	0.16	0.162162	0.171429	0.225352	0.155844	0.162162	0.127907	0.2	0.116279	0.126582	0.1375	0.214286	0.134831	0.144737	0.236111	0.314286	0.228571	0.2	0.333333	0.171429	0.246377	0.232877	0.230769	0.207792	0.179487	0.118421	0.1375	0.231884	0.213333	0.213333	0.129412	0.125	0.228571	0.157895	0.216216	0.220779	0.223684	0.150685	0.228571	0.12	0.219512	0.236111	0.231884	0.178082	0.148649	0.377049	0.228571	0.22973	0.148649
C[C@H](CCO)NC1=NC=NC2=C1C=CN2	0.114286	0.115942	0.123077	0.2	0.126761	0.132353	0.142857	0.191176	0.115385	0.111111	0.223881	0.206349	0.135802	0.0985915	0.212121	0.31746	0.203125	0.175676	0.338983	0.140625	0.241935	0.227273	0.208333	0.183099	0.136986	0.0857143	0.108108	0.206349	0.205882	0.188406	0.101266	0.0945946	0.203125	0.128571	0.191176	0.197183	0.2	0.119403	0.203125	0.0869565	0.197368	0.212121	0.206349	0.149254	0.117647	0.388889	0.203125	0.205882	0.117647
C1=NC(N2CC[C@@H](CC3=NN=NN3)C2)=C2C=CNC2=N1	0.141026	0.142857	0.150685	0.202703	0.1375	0.128205	0.0879121	0.179487	0.0888889	0.0833333	0.120482	0.208333	0.0957447	0.126582	0.166667	0.287671	0.173333	0.195122	0.304348	0.150685	0.222222	0.226667	0.180723	0.17284	0.119048	0.101266	0.120482	0.191781	0.192308	0.192308	0.126437	0.108434	0.189189	0.139241	0.210526	0.185185	0.158537	0.131579	0.189189	0.0886076	0.172414	0.181818	0.191781	0.142857	0.12987	0.323077	0.189189	0.192308	0.12987
CC1=CC=CC(CNC(=O)C2=NC=NC3=C2C=CN3)=C1	0.162162	0.148649	0.157143	0.194444	0.113924	0.118421	0.170732	0.155844	0.17284	0.157895	0.168831	0.2	0.176471	0.102564	0.205479	0.263889	0.180556	0.17284	0.279412	0.125	0.197183	0.202703	0.217949	0.164557	0.151899	0.0909091	0.097561	0.166667	0.184211	0.168831	0.104651	0.0853659	0.180556	0.115385	0.186667	0.192308	0.194805	0.121622	0.164384	0.0921053	0.207317	0.189189	0.2	0.148649	0.12	0.296875	0.180556	0.216216	0.12
O[C@@H]1CCC[C@@H]1[C@H]1CCCN1C1=NC=NC2=C1C=CN2	0.164384	0.166667	0.176471	0.214286	0.144737	0.150685	0.091954	0.173333	0.0930233	0.101266	0.1125	0.202899	0.1	0.148649	0.208333	0.304348	0.217391	0.189873	0.323077	0.176471	0.235294	0.239437	0.205128	0.181818	0.153846	0.106667	0.126582	0.202899	0.202703	0.202703	0.13253	0.128205	0.2	0.146667	0.205479	0.210526	0.197368	0.15493	0.2	0.108108	0.195122	0.208333	0.202899	0.150685	0.152778	0.344262	0.2	0.202703	0.152778
O=C(O)[C@@H]1CCCN1S(=O)(=O)C1=CC=CC=C1C1=CC=NO1	0.144737	0.162162	0.171429	0.144737	0.155844	0.178082	0.141176	0.097561	0.156627	0.141026	0.109756	0.148649	0.122222	0.101266	0.126582	0.121951	0.131579	0.156627	0.157895	0.15493	0.116883	0.153846	0.170732	0.120482	0.121951	0.0897436	0.109756	0.103896	0.151899	0.151899	0.156627	0.111111	0.102564	0.1	0.153846	0.175	0.134146	0.105263	0.102564	0.0909091	0.176471	0.126582	0.103896	0.102564	0.118421	0.12	0.102564	0.151899	0.118421
NC(=O)C1=CC=CC(CNC(=O)C2=NC=NC3=C2C=CN3)=C1	0.16	0.146667	0.15493	0.191781	0.1125	0.131579	0.141176	0.153846	0.170732	0.155844	0.166667	0.197183	0.147727	0.115385	0.186667	0.260274	0.211268	0.170732	0.275362	0.138889	0.178082	0.2	0.2	0.148148	0.135802	0.0625	0.0833333	0.148649	0.181818	0.166667	0.103448	0.097561	0.162162	0.1	0.184211	0.220779	0.177215	0.12	0.146667	0.0632911	0.190476	0.202703	0.164384	0.131579	0.133333	0.272727	0.162162	0.181818	0.133333
O=C(NCC1(O)CCC1)C1=NC=NC2=C1C=CN2	0.152778	0.15493	0.164179	0.202899	0.133333	0.138889	0.1625	0.162162	0.15	0.164384	0.175676	0.191176	0.168675	0.136986	0.214286	0.275362	0.223881	0.164557	0.292308	0.164179	0.205882	0.211268	0.194805	0.171053	0.173333	0.08	0.101266	0.173913	0.191781	0.175676	0.108434	0.116883	0.171429	0.12	0.178082	0.2	0.202703	0.15942	0.171429	0.0958904	0.185185	0.197183	0.173913	0.171429	0.140845	0.311475	0.171429	0.175676	0.140845
C[C@H](O)C[C@@H](C)NC(=O)C1=NC=NC2=C1C=CN2	0.123288	0.125	0.132353	0.171429	0.105263	0.109589	0.194805	0.148649	0.166667	0.166667	0.211268	0.176471	0.185185	0.108108	0.2	0.26087	0.191176	0.151899	0.276923	0.132353	0.208955	0.197183	0.197368	0.173333	0.16	0.0810811	0.102564	0.176471	0.162162	0.162162	0.0963855	0.0897436	0.173913	0.121622	0.164384	0.186667	0.189189	0.128571	0.173913	0.0821918	0.1875	0.2	0.176471	0.157143	0.111111	0.316667	0.173913	0.178082	0.111111
O=C(C1=NC=NC2=C1C=CN2)N1CC(O)C1	0.161765	0.164179	0.174603	0.215385	0.140845	0.147059	0.126582	0.188406	0.128205	0.125	0.169014	0.222222	0.134146	0.144928	0.227273	0.333333	0.238095	0.205479	0.355932	0.174603	0.258065	0.261538	0.239437	0.214286	0.183099	0.115942	0.136986	0.222222	0.220588	0.220588	0.142857	0.123288	0.21875	0.15942	0.223881	0.246377	0.214286	0.169231	0.21875	0.101449	0.226667	0.246154	0.222222	0.164179	0.149254	0.381818	0.21875	0.220588	0.149254
O=C(NCC1=CC=C2CCCC2=N1)C1=NC=NC2=C1C=CN2	0.153846	0.155844	0.164384	0.2	0.135802	0.141026	0.149425	0.1625	0.125	0.135802	0.160494	0.173333	0.155556	0.139241	0.210526	0.283784	0.236111	0.164706	0.28169	0.164384	0.219178	0.223684	0.192771	0.170732	0.1875	0.1	0.119048	0.189189	0.175	0.189873	0.125	0.134146	0.171053	0.1375	0.177215	0.2125	0.2	0.16	0.186667	0.115385	0.183908	0.210526	0.173333	0.171053	0.157895	0.298507	0.171053	0.175	0.157895
C1=NC(N2CCC[C@@H](C[C@H]3CCOC3)C2)=C2C=CNC2=N1	0.153846	0.155844	0.164384	0.2	0.135802	0.141026	0.0869565	0.207792	0.0879121	0.0952381	0.119048	0.189189	0.0947368	0.153846	0.179487	0.283784	0.186667	0.178571	0.3	0.164384	0.219178	0.223684	0.178571	0.156627	0.130952	0.1	0.119048	0.189189	0.189873	0.189873	0.125	0.120482	0.186667	0.1375	0.192308	0.182927	0.170732	0.144737	0.186667	0.101266	0.170455	0.179487	0.189189	0.171053	0.142857	0.318182	0.186667	0.189873	0.142857
O[C@H]1C[C@@H](CCNC2=NC=NC3=C2C=CN3)C1	0.125	0.126761	0.134328	0.208955	0.136986	0.142857	0.109756	0.217391	0.111111	0.106667	0.133333	0.234375	0.117647	0.109589	0.202899	0.34375	0.212121	0.2	0.366667	0.134328	0.25	0.253731	0.216216	0.191781	0.131579	0.0972222	0.118421	0.215385	0.214286	0.214286	0.125	0.105263	0.212121	0.138889	0.217391	0.222222	0.191781	0.130435	0.212121	0.0833333	0.205128	0.220588	0.215385	0.142857	0.112676	0.392857	0.212121	0.214286	0.112676
O=C(NCC1=CC=C2NCCOC2=C1)C1=NC=NC2=C1C=CN2	0.134146	0.135802	0.142857	0.192308	0.117647	0.121951	0.144444	0.170732	0.146067	0.17284	0.168675	0.213333	0.175824	0.107143	0.1875	0.240506	0.179487	0.159091	0.253333	0.142857	0.179487	0.185185	0.186047	0.151163	0.139535	0.0705882	0.0898876	0.151899	0.168675	0.154762	0.0967742	0.0909091	0.164557	0.105882	0.170732	0.176471	0.178571	0.125	0.15	0.0714286	0.177778	0.17284	0.166667	0.135802	0.123457	0.267606	0.164557	0.168675	0.123457
C[C@H]1CN(C2=NC=NC3=C2C=CN3)CCN1	0.15942	0.161765	0.171875	0.212121	0.138889	0.144928	0.097561	0.185714	0.0853659	0.0789474	0.12	0.21875	0.119048	0.142857	0.205882	0.307692	0.19697	0.186667	0.327869	0.171875	0.274194	0.238806	0.202703	0.194444	0.148649	0.130435	0.150685	0.238095	0.2	0.2	0.126582	0.136986	0.234375	0.173913	0.202899	0.191781	0.194444	0.166667	0.234375	0.115942	0.192308	0.223881	0.238095	0.179104	0.147059	0.4	0.234375	0.217391	0.147059
C1=CN(C[C@H]2CCCN2C2=NC=NC3=C2C=CN3)C=N1	0.153846	0.171053	0.164384	0.232877	0.179487	0.186667	0.0989011	0.177215	0.11236	0.0823529	0.119048	0.222222	0.106383	0.139241	0.194805	0.30137	0.202703	0.192771	0.318841	0.180556	0.219178	0.223684	0.192771	0.170732	0.130952	0.1	0.119048	0.205479	0.205128	0.205128	0.125	0.120482	0.202703	0.1375	0.207792	0.197531	0.185185	0.144737	0.202703	0.101266	0.183908	0.194805	0.205479	0.155844	0.142857	0.338462	0.202703	0.205128	0.142857
CNC(=O)NC1=CC=C(C(=O)N[C@H]2CCC2=O)C=C1	0.128571	0.114286	0.138462	0.112676	0.109589	0.114286	0.1125	0.0933333	0.113924	0.125	0.106667	0.149254	0.134146	0.112676	0.140845	0.135135	0.130435	0.128205	0.142857	0.138462	0.164179	0.138889	0.173333	0.164384	0.150685	0.132353	0.136986	0.149254	0.136986	0.136986	0.128205	0.0933333	0.147059	0.142857	0.138889	0.162162	0.133333	0.101449	0.147059	0.101449	0.164557	0.173913	0.149254	0.114286	0.115942	0.169231	0.147059	0.152778	0.115942
CC[C@H](CO)CNC1=NC=NC2=C1C=CN2	0.111111	0.112676	0.119403	0.19403	0.123288	0.128571	0.153846	0.185714	0.1125	0.108108	0.166667	0.2	0.146341	0.0958904	0.205882	0.307692	0.215385	0.171053	0.327869	0.136364	0.234375	0.220588	0.202703	0.178082	0.133333	0.0833333	0.12	0.21875	0.183099	0.2	0.1125	0.0921053	0.19697	0.140845	0.185714	0.208333	0.194444	0.115942	0.215385	0.084507	0.192308	0.223881	0.2	0.161765	0.114286	0.375	0.19697	0.2	0.114286
C1=NC(N2CCC[C@@H]2C2=CNN=C2)=C2C=CNC2=N1	0.16	0.162162	0.171429	0.208333	0.155844	0.162162	0.0898876	0.184211	0.0786517	0.0722892	0.109756	0.197183	0.0978261	0.16	0.202703	0.314286	0.211268	0.21519	0.353846	0.171429	0.228571	0.267606	0.230769	0.177215	0.15	0.103896	0.1375	0.214286	0.246575	0.246575	0.170732	0.139241	0.194444	0.157895	0.232877	0.236842	0.207792	0.166667	0.211268	0.105263	0.234568	0.202703	0.197183	0.162162	0.148649	0.333333	0.194444	0.22973	0.148649
COC(=O)C1=CC2=C(N3CCC[C@H]3C(C)(C)O)N=CN=C2N1	0.184211	0.186667	0.197183	0.25	0.164557	0.171053	0.136364	0.177215	0.11236	0.0823529	0.105882	0.205479	0.142857	0.168831	0.508197	0.1875	0.236111	0.222222	0.213333	0.180556	0.155844	0.1625	0.434783	0.297297	0.25	0.142857	0.146341	0.205479	0.27027	0.189873	0.137931	0.177215	0.271429	0.151899	0.223684	0.2125	0.454545	0.16	0.202703	0.16	0.391892	0.226667	0.275362	0.171053	0.189189	0.225352	0.271429	0.27027	0.189189
O=C(NCC1=CC=C2NCCCC2=C1)C1=NC=NC2=C1C=CN2	0.1625	0.164557	0.173333	0.223684	0.144578	0.15	0.144444	0.156627	0.146067	0.130952	0.168675	0.213333	0.188889	0.134146	0.217949	0.25641	0.210526	0.172414	0.27027	0.173333	0.194805	0.2	0.2	0.164706	0.166667	0.0833333	0.102273	0.166667	0.182927	0.168675	0.108696	0.116279	0.179487	0.119048	0.185185	0.190476	0.207317	0.153846	0.164557	0.097561	0.191011	0.1875	0.181818	0.164557	0.151899	0.285714	0.179487	0.182927	0.151899
C[C@@H](CO)CNC1=NC=NC2=C1C=CN2	0.114286	0.115942	0.123077	0.2	0.126761	0.132353	0.142857	0.191176	0.115385	0.111111	0.171429	0.206349	0.135802	0.0985915	0.212121	0.31746	0.222222	0.175676	0.338983	0.140625	0.241935	0.227273	0.208333	0.183099	0.136986	0.0857143	0.138889	0.225806	0.188406	0.205882	0.12987	0.0945946	0.203125	0.161765	0.191176	0.214286	0.2	0.119403	0.222222	0.0869565	0.197368	0.230769	0.206349	0.149254	0.117647	0.388889	0.203125	0.205882	0.117647
C[C@@H](C(=O)O)[C@@H](NC(=O)C1=NC=NC2=C1C=CN2)C1=CC=CC=C1	0.131579	0.148649	0.173913	0.178082	0.113924	0.133333	0.2	0.141026	0.1875	0.189189	0.216216	0.2	0.176471	0.102564	0.189189	0.263889	0.180556	0.1875	0.318182	0.140845	0.197183	0.236111	0.233766	0.179487	0.166667	0.0769231	0.097561	0.183099	0.2	0.2	0.130952	0.0853659	0.180556	0.12987	0.202703	0.223684	0.179487	0.136986	0.164384	0.0779221	0.222222	0.189189	0.166667	0.133333	0.12	0.296875	0.164384	0.216216	0.105263
C1=NC(N2CCC[C@@H](OCC3CC3)C2)=C2C=CNC2=N1	0.16	0.162162	0.171429	0.225352	0.155844	0.146667	0.114943	0.184211	0.0909091	0.0853659	0.123457	0.214286	0.122222	0.16	0.202703	0.295775	0.194444	0.2	0.313433	0.171429	0.228571	0.232877	0.2	0.192308	0.15	0.103896	0.123457	0.197183	0.213333	0.197368	0.129412	0.125	0.194444	0.142857	0.216216	0.189873	0.192308	0.150685	0.194444	0.105263	0.190476	0.186667	0.197183	0.162162	0.148649	0.333333	0.194444	0.197368	0.148649
OCC[C@H]1CCC[C@@H]1NC1=NC=NC2=C1C=CN2	0.135135	0.136986	0.144928	0.217391	0.146667	0.152778	0.119048	0.225352	0.107143	0.116883	0.157895	0.261538	0.126437	0.12	0.211268	0.348485	0.220588	0.207792	0.370968	0.161765	0.257576	0.26087	0.223684	0.2	0.141026	0.108108	0.128205	0.223881	0.222222	0.222222	0.134146	0.115385	0.220588	0.148649	0.225352	0.22973	0.2	0.140845	0.220588	0.0945946	0.2125	0.228571	0.223881	0.152778	0.138889	0.396552	0.220588	0.222222	0.138889
CC(C)O[C@@H]1CCCN(C2=NC=NC3=C2C=CN3)C1	0.16	0.162162	0.171429	0.225352	0.155844	0.146667	0.127907	0.2	0.0909091	0.0853659	0.123457	0.214286	0.134831	0.144737	0.219178	0.295775	0.194444	0.2	0.313433	0.171429	0.246377	0.232877	0.21519	0.207792	0.164557	0.118421	0.1375	0.214286	0.213333	0.197368	0.129412	0.125	0.211268	0.157895	0.216216	0.189873	0.207792	0.150685	0.211268	0.12	0.204819	0.202703	0.214286	0.162162	0.148649	0.354839	0.211268	0.213333	0.148649
CC(C)[C@H](NC1=NC=NC2=C1C=CN2)C(=O)N1CCOCC1	0.155844	0.157895	0.166667	0.236111	0.166667	0.173333	0.137931	0.210526	0.126437	0.1375	0.148148	0.208333	0.144444	0.141026	0.263889	0.323944	0.257143	0.195122	0.343284	0.166667	0.257143	0.243243	0.240506	0.217949	0.189873	0.115385	0.134146	0.225352	0.223684	0.207792	0.126437	0.135802	0.222222	0.153846	0.210526	0.230769	0.25	0.162162	0.239437	0.131579	0.228916	0.246575	0.225352	0.173333	0.144737	0.387097	0.222222	0.223684	0.144737
CNC(=O)NC1=CC=C(C(=O)NC[C@@H]2CCOC2=O)C=C1	0.118421	0.105263	0.126761	0.103896	0.101266	0.105263	0.117647	0.0864198	0.105882	0.16	0.126582	0.121622	0.125	0.118421	0.12987	0.125	0.135135	0.105882	0.131579	0.15942	0.150685	0.128205	0.146341	0.1375	0.139241	0.106667	0.126582	0.136986	0.1125	0.126582	0.119048	0.0864198	0.12	0.131579	0.113924	0.15	0.123457	0.108108	0.135135	0.0933333	0.139535	0.16	0.121622	0.135135	0.121622	0.15493	0.12	0.126582	0.121622
O=C(O)C[C@H]1CCN(C2=NC=NC3=C2C=CN3)C1	0.164384	0.166667	0.19403	0.214286	0.144737	0.150685	0.130952	0.173333	0.160494	0.16	0.171053	0.220588	0.137931	0.148649	0.225352	0.323529	0.235294	0.220779	0.365079	0.176471	0.253731	0.275362	0.253333	0.213333	0.168831	0.121622	0.141026	0.220588	0.236111	0.236111	0.160494	0.142857	0.217391	0.162162	0.239437	0.260274	0.213333	0.15493	0.217391	0.108108	0.240506	0.242857	0.220588	0.166667	0.152778	0.366667	0.217391	0.236111	0.169014
O=C1NC[C@@H](CNC(=O)C2=NC=NC3=C2C=CN3)O1	0.157895	0.16	0.169014	0.222222	0.153846	0.16	0.152941	0.181818	0.141176	0.153846	0.164557	0.228571	0.159091	0.142857	0.216216	0.309859	0.225352	0.182927	0.308824	0.185714	0.225352	0.22973	0.2125	0.189873	0.177215	0.102564	0.121951	0.194444	0.194805	0.194805	0.127907	0.123457	0.191781	0.141026	0.197368	0.217949	0.205128	0.164384	0.191781	0.103896	0.202381	0.216216	0.211268	0.175676	0.146667	0.328125	0.191781	0.210526	0.146667
CC[C@H](CCCO)NC(=O)C1=CC=C(NC(=O)NC)C=C1	0.0789474	0.0657895	0.084507	0.0649351	0.0632911	0.0657895	0.164557	0.0493827	0.1375	0.150685	0.194444	0.0666667	0.156627	0.0649351	0.0909091	0.0609756	0.08	0.0581395	0.0641026	0.1	0.08	0.0625	0.0963855	0.0864198	0.0875	0.0526316	0.0617284	0.0666667	0.0617284	0.0617284	0.0581395	0.0493827	0.0657895	0.0641026	0.0625	0.0853659	0.0864198	0.0533333	0.0657895	0.0533333	0.091954	0.0909091	0.0666667	0.0945946	0.0810811	0.0821918	0.0657895	0.075	0.0810811
CNC(=O)NC1=CC=C(C(=O)NCCC(C)(C)C(=O)O)C=C1	0.0810811	0.0675676	0.102941	0.0666667	0.0649351	0.0675676	0.125	0.0506329	0.126582	0.138889	0.12	0.0684932	0.119048	0.0666667	0.0933333	0.0759494	0.0821918	0.0722892	0.0945946	0.0869565	0.0821918	0.0779221	0.1125	0.0886076	0.0897436	0.0540541	0.0769231	0.0684932	0.0769231	0.0769231	0.0853659	0.0641026	0.0675676	0.0657895	0.0779221	0.101266	0.116883	0.0547945	0.0675676	0.0547945	0.134146	0.0933333	0.0684932	0.0821918	0.0684932	0.1	0.0675676	0.0909091	0.0833333
C1=COC([C@H]2CCCN2C2=NC=NC3=C2C=CN3)=C1	0.175676	0.178082	0.188406	0.225352	0.155844	0.162162	0.102273	0.184211	0.0909091	0.1125	0.0963855	0.214286	0.0978261	0.144737	0.186667	0.333333	0.194444	0.21519	0.353846	0.188406	0.228571	0.267606	0.21519	0.1625	0.135802	0.103896	0.123457	0.197183	0.22973	0.22973	0.156627	0.125	0.194444	0.142857	0.232877	0.220779	0.192308	0.150685	0.194444	0.105263	0.219512	0.186667	0.197183	0.146667	0.148649	0.333333	0.194444	0.22973	0.148649
O=C(N[C@@H]1CCC[C@@H]1CO)C1=NC=NC2=C1C=CN2	0.146667	0.148649	0.157143	0.194444	0.128205	0.133333	0.156627	0.171053	0.158537	0.157895	0.184211	0.217391	0.162791	0.146667	0.205479	0.3	0.214286	0.1875	0.318182	0.173913	0.231884	0.236111	0.217949	0.194805	0.166667	0.105263	0.125	0.2	0.2	0.2	0.130952	0.1125	0.197183	0.144737	0.202703	0.223684	0.194805	0.152778	0.197183	0.0921053	0.207317	0.222222	0.2	0.164384	0.150685	0.33871	0.197183	0.2	0.150685
FC1=CC=CN=C1O[C@@H]1CCCN(C2=NC=NC3=C2C=CN3)C1	0.189873	0.223684	0.171053	0.27027	0.2	0.177215	0.130435	0.197531	0.131868	0.0786517	0.101124	0.226667	0.148936	0.13253	0.185185	0.302632	0.177215	0.22619	0.30137	0.171053	0.207792	0.227848	0.197674	0.176471	0.151163	0.0952381	0.126437	0.179487	0.209877	0.195122	0.144444	0.127907	0.177215	0.130952	0.2125	0.188235	0.176471	0.151899	0.177215	0.0963855	0.188889	0.170732	0.179487	0.148148	0.135802	0.3	0.177215	0.195122	0.135802
C[C@H]([C@@H](O)C)NC(C1=NC=NC2=C1C=CN2)=O	0.128571	0.130435	0.138462	0.179104	0.109589	0.114286	0.186667	0.15493	0.157895	0.157143	0.202899	0.184615	0.177215	0.112676	0.208955	0.272727	0.2	0.157895	0.290323	0.138462	0.21875	0.205882	0.205479	0.180556	0.166667	0.084507	0.106667	0.184615	0.169014	0.169014	0.1	0.0933333	0.181818	0.126761	0.171429	0.194444	0.197183	0.134328	0.181818	0.0857143	0.194805	0.208955	0.184615	0.147059	0.132353	0.333333	0.181818	0.185714	0.132353
CC(C)N1CC[C@@H](NC2=NC=NC3=C2C=CN3)C1=O	0.178082	0.180556	0.191176	0.264706	0.205479	0.214286	0.116279	0.271429	0.104651	0.1	0.139241	0.354839	0.123596	0.162162	0.257143	0.421875	0.25	0.283784	0.45	0.208955	0.349206	0.328358	0.283784	0.260274	0.181818	0.183099	0.2	0.3125	0.285714	0.285714	0.1875	0.155844	0.307692	0.225352	0.308824	0.273973	0.243243	0.185714	0.307692	0.152778	0.269231	0.294118	0.3125	0.197183	0.183099	0.509091	0.307692	0.304348	0.183099
O=C(O)C[C@@H](NC(=O)C1=NC=NC2=C1C=CN2)C1=CC=C(F)C=C1F	0.179487	0.166667	0.144737	0.15	0.105882	0.0963855	0.259259	0.217949	0.311688	0.253333	0.21519	0.153846	0.394737	0.0952381	0.175	0.227848	0.166667	0.231707	0.256757	0.115385	0.166667	0.1875	0.188235	0.139535	0.127907	0.0588235	0.0909091	0.139241	0.170732	0.156627	0.10989	0.104651	0.151899	0.0941176	0.158537	0.178571	0.166667	0.1125	0.1375	0.0595238	0.179775	0.160494	0.153846	0.123457	0.111111	0.253521	0.151899	0.170732	0.111111
O[C@H]1CCC[C@@H]1CNC1=NC=NC2=C1C=CN2	0.15493	0.157143	0.166667	0.242424	0.166667	0.173913	0.108434	0.214286	0.0963855	0.12	0.131579	0.25	0.116279	0.138889	0.235294	0.359375	0.265625	0.213333	0.383333	0.166667	0.265625	0.268657	0.22973	0.205479	0.16	0.111111	0.131579	0.230769	0.228571	0.228571	0.1375	0.133333	0.227273	0.152778	0.231884	0.253521	0.222222	0.161765	0.227273	0.112676	0.217949	0.253731	0.230769	0.173913	0.142857	0.410714	0.227273	0.228571	0.142857
CC1=CC2=C(N3CCC[C@H]3C(C)(C)O)N=CN=C2N1	0.183099	0.185714	0.19697	0.253731	0.162162	0.169014	0.119048	0.191781	0.0941176	0.0617284	0.0864198	0.205882	0.126437	0.150685	0.30303	0.186667	0.220588	0.207792	0.197183	0.161765	0.152778	0.144737	0.256757	0.216216	0.171053	0.15493	0.142857	0.205882	0.239437	0.173333	0.120482	0.175676	0.276923	0.148649	0.208333	0.181818	0.323529	0.157143	0.202899	0.173913	0.276316	0.211268	0.389831	0.169014	0.171429	0.227273	0.276923	0.353846	0.171429
C[C@@H]1CC[C@@H](NC2=NC=NC3=C2C=CN3)C(=O)N1	0.152778	0.15493	0.164179	0.238806	0.164384	0.171429	0.107143	0.264706	0.0823529	0.0897436	0.115385	0.396552	0.114943	0.136986	0.231884	0.396825	0.223881	0.243243	0.423729	0.164179	0.344262	0.30303	0.260274	0.253521	0.157895	0.173913	0.191781	0.306452	0.26087	0.26087	0.164557	0.146667	0.301587	0.217391	0.264706	0.25	0.219178	0.176471	0.301587	0.126761	0.246753	0.287879	0.306452	0.188406	0.140845	0.509434	0.301587	0.279412	0.140845
CO[C@H]1CCC[C@@H](O[C@H]2CCN(C3=NC=NC4=C3C=CN4)C2)C1	0.151899	0.153846	0.162162	0.213333	0.148148	0.139241	0.10989	0.175	0.0752688	0.0813953	0.104651	0.202703	0.117021	0.1375	0.223684	0.28	0.184211	0.190476	0.295775	0.162162	0.232877	0.220779	0.219512	0.2125	0.170732	0.1125	0.130952	0.202703	0.202532	0.1875	0.123596	0.119048	0.2	0.15	0.205128	0.180723	0.197531	0.142857	0.2	0.113924	0.195402	0.192308	0.202703	0.153846	0.141026	0.333333	0.2	0.202532	0.141026
O=C(NCC1(CO)CCCCC1)C1=CC=CC2=NC=NN12	0.194444	0.180556	0.191176	0.162162	0.157895	0.164384	0.129412	0.0987654	0.233766	0.157895	0.153846	0.135135	0.136364	0.116883	0.157895	0.1375	0.164384	0.130952	0.144737	0.157143	0.103896	0.1125	0.158537	0.135802	0.1375	0.0769231	0.0843373	0.12	0.139241	0.139241	0.104651	0.1125	0.118421	0.0875	0.141026	0.1625	0.15	0.121622	0.118421	0.0921053	0.151163	0.142857	0.12	0.133333	0.135135	0.136986	0.118421	0.139241	0.135135
CS(=O)(=O)C1=CC=C(CNC(=O)C2=NC=NC3=C2C=CN3)C=C1	0.116883	0.118421	0.125	0.178082	0.1	0.103896	0.156627	0.141026	0.130952	0.128205	0.168831	0.183099	0.149425	0.102564	0.189189	0.246575	0.180556	0.144578	0.26087	0.125	0.197183	0.186667	0.1875	0.164557	0.166667	0.0909091	0.097561	0.166667	0.153846	0.153846	0.091954	0.0853659	0.164384	0.115385	0.171053	0.177215	0.179487	0.121622	0.164384	0.0921053	0.178571	0.189189	0.166667	0.148649	0.105263	0.296875	0.164384	0.168831	0.105263
CN1C=C(C(=O)NC[C@H]2CCCN2C2=NC=NC3=C2C=CN3)C=N1	0.166667	0.168675	0.177215	0.225	0.176471	0.182927	0.136842	0.16092	0.138298	0.123596	0.159091	0.2	0.142857	0.180723	0.25	0.2875	0.24359	0.188889	0.302632	0.192308	0.227848	0.216867	0.229885	0.209302	0.183908	0.116279	0.133333	0.21519	0.2	0.2	0.126316	0.147727	0.2125	0.151163	0.202381	0.22093	0.238095	0.17284	0.2125	0.130952	0.21978	0.234568	0.21519	0.197531	0.170732	0.338028	0.2125	0.214286	0.170732
C1=NC(N2CCC[C@H](OC3CCC3)C2)=C2C=CNC2=N1	0.166667	0.169014	0.179104	0.235294	0.162162	0.152778	0.105882	0.191781	0.0813953	0.0886076	0.113924	0.223881	0.113636	0.150685	0.211268	0.308824	0.202899	0.207792	0.328125	0.179104	0.238806	0.242857	0.207792	0.2	0.155844	0.108108	0.128205	0.205882	0.222222	0.205479	0.134146	0.12987	0.202899	0.148649	0.225352	0.197368	0.2	0.157143	0.202899	0.109589	0.197531	0.194444	0.205882	0.152778	0.15493	0.35	0.202899	0.205479	0.15493
CC(C)(CO)CNC1=NC=NC2=C1C=CN2	0.114286	0.115942	0.123077	0.2	0.126761	0.132353	0.128205	0.191176	0.101266	0.0958904	0.15493	0.206349	0.121951	0.0985915	0.212121	0.31746	0.203125	0.175676	0.338983	0.140625	0.241935	0.227273	0.208333	0.183099	0.136986	0.0857143	0.138889	0.206349	0.188406	0.188406	0.12987	0.125	0.203125	0.128571	0.191176	0.197183	0.235294	0.119403	0.203125	0.0869565	0.22973	0.212121	0.206349	0.149254	0.117647	0.388889	0.203125	0.205882	0.117647
O[C@@H]1CCC[C@@H]1CNC1=NC=NC2=C1C=CN2	0.15493	0.157143	0.166667	0.242424	0.166667	0.173913	0.108434	0.214286	0.0963855	0.12	0.131579	0.25	0.116279	0.138889	0.235294	0.359375	0.265625	0.213333	0.383333	0.166667	0.265625	0.268657	0.22973	0.205479	0.16	0.111111	0.131579	0.230769	0.228571	0.228571	0.1375	0.133333	0.227273	0.152778	0.231884	0.253521	0.222222	0.161765	0.227273	0.112676	0.217949	0.253731	0.230769	0.173913	0.142857	0.410714	0.227273	0.228571	0.142857
O=C(N[C@H](CCO)C1=CC=C(F)C=C1F)C1=CNC2=NC=CC=C12	0.177215	0.164557	0.128205	0.207792	0.144578	0.135802	0.303797	0.185185	0.259259	0.202532	0.328767	0.181818	0.407895	0.107143	0.144578	0.152941	0.194805	0.2	0.160494	0.157895	0.121951	0.129412	0.159091	0.11236	0.126437	0.0705882	0.127907	0.1375	0.141176	0.154762	0.146067	0.103448	0.121951	0.119048	0.142857	0.204819	0.137931	0.111111	0.135802	0.0714286	0.152174	0.1875	0.123457	0.121951	0.1375	0.153846	0.121951	0.141176	0.1375
OC[C@@H]1CCC[C@H]1NC1=NC=NC2=C1C=CN2	0.138889	0.140845	0.149254	0.223881	0.150685	0.157143	0.121951	0.231884	0.0963855	0.12	0.146667	0.269841	0.129412	0.138889	0.217391	0.359375	0.227273	0.213333	0.383333	0.166667	0.265625	0.268657	0.22973	0.205479	0.144737	0.111111	0.131579	0.230769	0.228571	0.228571	0.1375	0.118421	0.227273	0.152778	0.231884	0.236111	0.205479	0.144928	0.227273	0.0972222	0.217949	0.235294	0.230769	0.157143	0.142857	0.410714	0.227273	0.228571	0.142857
CC(C)NC1=CC=CC(CNC(=O)C2=NC=NC3=C2C=CN3)=C1	0.213333	0.168831	0.211268	0.213333	0.134146	0.139241	0.16092	0.146341	0.176471	0.1625	0.17284	0.186667	0.166667	0.123457	0.223684	0.263158	0.2	0.176471	0.277778	0.146667	0.2	0.205128	0.219512	0.168675	0.170732	0.0853659	0.104651	0.171053	0.1875	0.17284	0.111111	0.105882	0.184211	0.121951	0.189873	0.195122	0.2125	0.142857	0.168831	0.1	0.209302	0.192308	0.186667	0.168831	0.141026	0.294118	0.184211	0.202532	0.141026
O=C(C1=NC=NC2=C1C=CN2)N1CCC[C@@H]1C1(O)CC2=CC=CC=C2C1	0.177215	0.194805	0.205479	0.223684	0.158537	0.179487	0.107527	0.156627	0.120879	0.117647	0.127907	0.22973	0.114583	0.1625	0.217949	0.306667	0.226667	0.214286	0.342857	0.173333	0.226667	0.263158	0.243902	0.192771	0.180723	0.109756	0.127907	0.197368	0.24359	0.227848	0.159091	0.129412	0.194805	0.146341	0.230769	0.25	0.222222	0.168831	0.194805	0.111111	0.247059	0.217949	0.197368	0.164557	0.151899	0.323529	0.194805	0.227848	0.151899
C1=NC(N2CCC[C@@H]2C2=NOC=C2)=C2C=CNC2=N1	0.16	0.162162	0.171429	0.208333	0.141026	0.162162	0.0898876	0.184211	0.0786517	0.0853659	0.0963855	0.197183	0.0978261	0.144737	0.186667	0.314286	0.194444	0.2	0.333333	0.188406	0.228571	0.25	0.2	0.1625	0.135802	0.103896	0.1375	0.197183	0.213333	0.213333	0.156627	0.125	0.194444	0.142857	0.216216	0.205128	0.192308	0.150685	0.194444	0.105263	0.204819	0.186667	0.197183	0.146667	0.148649	0.333333	0.194444	0.213333	0.148649
COC(=O)[C@@H](C)[C@H]1CCCN1C1=NC=NC2=C1C=CN2	0.168831	0.171053	0.180556	0.216216	0.15	0.155844	0.162791	0.1625	0.125	0.121951	0.146341	0.205479	0.168539	0.153846	0.277778	0.30137	0.236111	0.192771	0.318841	0.180556	0.253521	0.24	0.269231	0.246753	0.217949	0.128205	0.146341	0.222222	0.220779	0.205128	0.137931	0.134146	0.219178	0.166667	0.207792	0.227848	0.246753	0.16	0.219178	0.12987	0.240964	0.243243	0.222222	0.171053	0.157895	0.359375	0.219178	0.220779	0.157895
CNC(=O)NC1=CC=C(S(=O)(=O)NCC(C)(C)CO)C=C1	0.0958904	0.0821918	0.102941	0.0810811	0.0789474	0.0821918	0.111111	0.0506329	0.0987654	0.108108	0.12	0.0684932	0.105882	0.0666667	0.108108	0.0759494	0.0972222	0.0722892	0.08	0.102941	0.0972222	0.0779221	0.1125	0.102564	0.118421	0.0684932	0.0909091	0.0833333	0.0769231	0.0769231	0.0853659	0.0779221	0.0821918	0.08	0.0779221	0.101266	0.131579	0.0694444	0.0821918	0.0694444	0.134146	0.108108	0.0833333	0.0972222	0.0833333	0.1	0.0821918	0.0909091	0.0833333
O[C@H]1COC[C@H]1CNC1=NC=NC2=C1C=CN2	0.136986	0.138889	0.147059	0.220588	0.148649	0.15493	0.107143	0.264706	0.0952381	0.118421	0.12987	0.227273	0.114943	0.121622	0.214286	0.333333	0.242424	0.194805	0.354839	0.147059	0.242424	0.246377	0.210526	0.186667	0.142857	0.0945946	0.115385	0.208955	0.208333	0.208333	0.121951	0.116883	0.205882	0.135135	0.211268	0.232877	0.219178	0.142857	0.205882	0.0958904	0.21519	0.231884	0.208955	0.15493	0.125	0.37931	0.205882	0.208333	0.125
O=C(C1=NC=NC2=C1C=CN2)N1CC=CC[C@@H]1CO	0.144737	0.162162	0.15493	0.191781	0.126582	0.131579	0.127907	0.168831	0.129412	0.126582	0.166667	0.197183	0.134831	0.12987	0.202703	0.314286	0.211268	0.2	0.333333	0.171429	0.246377	0.25	0.230769	0.207792	0.164557	0.118421	0.1375	0.214286	0.213333	0.213333	0.142857	0.111111	0.211268	0.157895	0.216216	0.236842	0.192308	0.150685	0.211268	0.0909091	0.219512	0.236111	0.214286	0.162162	0.148649	0.354839	0.211268	0.213333	0.148649
CC1(C)CCCN(C2=NC=NC3=C2C=CN3)C1	0.191176	0.176471	0.1875	0.227273	0.152778	0.15942	0.123457	0.183099	0.111111	0.121622	0.133333	0.179104	0.144578	0.157143	0.238806	0.283582	0.230769	0.184211	0.301587	0.1875	0.230769	0.217391	0.2	0.175676	0.178082	0.0972222	0.118421	0.19697	0.180556	0.180556	0.111111	0.135135	0.19403	0.138889	0.183099	0.189189	0.225352	0.164179	0.19403	0.130435	0.189873	0.202899	0.19697	0.176471	0.161765	0.344828	0.19403	0.197183	0.161765
O=C(NC[C@@H]1CCCN(C2=NC=NC3=C2C=CN3)C1)C1=CC=CC=C1	0.189873	0.207792	0.236111	0.27027	0.170732	0.207792	0.130435	0.154762	0.157303	0.156627	0.166667	0.243243	0.136842	0.175	0.230769	0.302632	0.24	0.22619	0.357143	0.202703	0.223684	0.276316	0.256098	0.190476	0.178571	0.108434	0.126437	0.194805	0.240506	0.240506	0.170455	0.141176	0.192308	0.144578	0.25974	0.2625	0.219512	0.166667	0.192308	0.123457	0.244186	0.21519	0.194805	0.192308	0.179487	0.318841	0.192308	0.240506	0.179487
C1=CN=C(C[C@H]2CCCN(C3=NC=NC4=C3C=CN4)C2)N=C1	0.175676	0.178082	0.188406	0.26087	0.186667	0.194444	0.102273	0.168831	0.116279	0.0987654	0.1375	0.231884	0.10989	0.144737	0.186667	0.314286	0.194444	0.2	0.333333	0.188406	0.228571	0.25	0.2	0.1625	0.135802	0.103896	0.123457	0.197183	0.213333	0.213333	0.142857	0.125	0.194444	0.142857	0.216216	0.205128	0.177215	0.150685	0.194444	0.105263	0.190476	0.186667	0.197183	0.178082	0.148649	0.333333	0.194444	0.213333	0.148649
O=C(NCC1=CC=C(O)C=C1)C1=NC=NC2=C1C=CN2	0.125	0.126761	0.134328	0.191176	0.106667	0.111111	0.166667	0.150685	0.139241	0.136986	0.180556	0.19697	0.144578	0.109589	0.185714	0.264706	0.19403	0.153846	0.28125	0.134328	0.19403	0.2	0.184211	0.16	0.146667	0.0675676	0.0897436	0.161765	0.164384	0.164384	0.097561	0.0909091	0.15942	0.108108	0.183099	0.189189	0.175676	0.130435	0.15942	0.0684932	0.175	0.185714	0.161765	0.142857	0.112676	0.3	0.15942	0.164384	0.112676
O=C(NCC1=CC=C2OCCOC2=C1)C1=NC=NC2=C1C=CN2	0.142857	0.144737	0.152778	0.189189	0.111111	0.115385	0.139535	0.181818	0.141176	0.184211	0.164557	0.194444	0.159091	0.113924	0.2	0.256757	0.191781	0.168675	0.271429	0.136986	0.191781	0.197368	0.197531	0.160494	0.148148	0.075	0.0952381	0.162162	0.179487	0.164557	0.102273	0.0963855	0.175676	0.1125	0.181818	0.1875	0.189873	0.133333	0.16	0.0759494	0.188235	0.184211	0.178082	0.144737	0.131579	0.287879	0.175676	0.179487	0.131579
O=C(NC[C@@H]1CCCC[C@H]1O)C1=NC=NC2=C1C=CN2	0.162162	0.164384	0.173913	0.211268	0.142857	0.148649	0.142857	0.171053	0.130952	0.142857	0.168831	0.217391	0.149425	0.146667	0.222222	0.3	0.231884	0.1875	0.318182	0.173913	0.231884	0.236111	0.217949	0.194805	0.181818	0.105263	0.125	0.2	0.2	0.2	0.130952	0.126582	0.197183	0.144737	0.202703	0.223684	0.210526	0.169014	0.197183	0.106667	0.207317	0.222222	0.2	0.180556	0.150685	0.33871	0.197183	0.2	0.150685
NC(=O)NC1=CC=C(C(=O)N2CC(O)C2)C=C1	0.138462	0.123077	0.15	0.138462	0.117647	0.140625	0.0909091	0.1	0.106667	0.117647	0.114286	0.125	0.1	0.138462	0.151515	0.128571	0.177419	0.121622	0.136364	0.15	0.123077	0.132353	0.152778	0.142857	0.128571	0.0909091	0.0985915	0.125	0.130435	0.130435	0.106667	0.115942	0.123077	0.102941	0.132353	0.173913	0.142857	0.109375	0.123077	0.0923077	0.144737	0.169231	0.125	0.106061	0.125	0.145161	0.123077	0.130435	0.125
C1=NC(N2CC[C@@H](C3OCCO3)C2)=C2C=CNC2=N1	0.166667	0.152778	0.179104	0.2	0.131579	0.136986	0.0804598	0.191781	0.0813953	0.0886076	0.113924	0.205882	0.0888889	0.135135	0.178082	0.308824	0.185714	0.192308	0.328125	0.161765	0.238806	0.242857	0.192308	0.168831	0.126582	0.108108	0.128205	0.205882	0.205479	0.205479	0.134146	0.115385	0.202899	0.148649	0.208333	0.197368	0.168831	0.140845	0.202899	0.0945946	0.182927	0.194444	0.205882	0.136986	0.138889	0.35	0.202899	0.205479	0.138889
O=C(NCC1=CC=CC(F)=C1)C1=NC=NC2=C1C=CN2	0.246377	0.180556	0.157143	0.194444	0.113924	0.118421	0.185185	0.219178	0.202532	0.157895	0.168831	0.2	0.204819	0.102564	0.189189	0.263889	0.180556	0.233766	0.279412	0.125	0.180556	0.202703	0.202532	0.15	0.1375	0.0632911	0.097561	0.150685	0.184211	0.168831	0.117647	0.0987654	0.164384	0.101266	0.186667	0.192308	0.179487	0.121622	0.148649	0.0641026	0.192771	0.173333	0.166667	0.133333	0.12	0.276923	0.164384	0.184211	0.12
OC[C@H]1CCN(C2=NC=NC3=C2C=CN3)C2(CC2)C1	0.144737	0.146667	0.15493	0.191781	0.126582	0.131579	0.114943	0.168831	0.103448	0.0987654	0.1375	0.197183	0.122222	0.144737	0.202703	0.295775	0.194444	0.2	0.333333	0.171429	0.228571	0.25	0.230769	0.192308	0.15	0.103896	0.123457	0.197183	0.22973	0.213333	0.142857	0.111111	0.194444	0.142857	0.216216	0.220779	0.192308	0.135135	0.211268	0.0909091	0.219512	0.202703	0.197183	0.146667	0.148649	0.333333	0.194444	0.213333	0.148649
C1=CC=C(COC[C@H]2CCCN2C2=NC=NC3=C2C=CN3)C=C1	0.166667	0.184211	0.211268	0.22973	0.1625	0.184211	0.0978261	0.175	0.123596	0.107143	0.104651	0.236111	0.105263	0.151899	0.207792	0.315068	0.2	0.234568	0.373134	0.162162	0.216216	0.27027	0.25	0.182927	0.142857	0.0987654	0.117647	0.202703	0.266667	0.25	0.162791	0.119048	0.2	0.135802	0.253333	0.240506	0.197531	0.142857	0.2	0.1	0.238095	0.192308	0.202703	0.153846	0.141026	0.333333	0.2	0.25	0.141026
C1=CC=C(N[C@@H]2CCCN(C3=NC=NC4=C3C=CN4)C2)C=C1	0.208333	0.194444	0.261538	0.225352	0.155844	0.178082	0.0777778	0.184211	0.103448	0.0987654	0.109756	0.25	0.0860215	0.144737	0.186667	0.314286	0.194444	0.230769	0.375	0.171429	0.228571	0.285714	0.230769	0.1625	0.135802	0.103896	0.123457	0.197183	0.246575	0.246575	0.170732	0.125	0.194444	0.142857	0.25	0.236842	0.177215	0.150685	0.194444	0.105263	0.219512	0.186667	0.197183	0.146667	0.148649	0.333333	0.194444	0.246575	0.148649
O[C@@H]1COCC[C@@H]1NC1=NC=NC2=C1C=CN2	0.121622	0.123288	0.130435	0.202899	0.133333	0.138889	0.0941176	0.283582	0.0823529	0.103896	0.115385	0.265625	0.102273	0.106667	0.197183	0.353846	0.205882	0.210526	0.377049	0.130435	0.261538	0.264706	0.226667	0.202703	0.128205	0.109589	0.12987	0.227273	0.225352	0.225352	0.135802	0.102564	0.223881	0.150685	0.228571	0.232877	0.186667	0.126761	0.223881	0.0810811	0.21519	0.231884	0.227273	0.123288	0.109589	0.403509	0.223881	0.225352	0.109589
CC1(C)CN(C2=NC=NC3=C2C=CN3)[C@@H]1CO	0.136986	0.138889	0.147059	0.185714	0.118421	0.123288	0.120482	0.178082	0.108434	0.103896	0.144737	0.191176	0.127907	0.121622	0.197183	0.294118	0.188406	0.179487	0.3125	0.164179	0.242424	0.228571	0.210526	0.186667	0.142857	0.109589	0.12987	0.208955	0.191781	0.191781	0.121951	0.102564	0.205882	0.150685	0.194444	0.2	0.186667	0.126761	0.205882	0.0958904	0.2	0.214286	0.208955	0.15493	0.140845	0.355932	0.205882	0.208333	0.140845
NC1=CC=CC(CNC(=O)C2=NC=NC3=C2C=CN3)=N1	0.148649	0.150685	0.142857	0.180556	0.115385	0.12	0.158537	0.142857	0.175	0.16	0.171053	0.185714	0.137931	0.103896	0.175676	0.285714	0.2	0.160494	0.283582	0.126761	0.2	0.239437	0.189873	0.151899	0.153846	0.0779221	0.0987654	0.169014	0.171053	0.186667	0.119048	0.1	0.150685	0.116883	0.173333	0.210526	0.166667	0.123288	0.166667	0.0789474	0.180723	0.191781	0.152778	0.135135	0.121622	0.28125	0.150685	0.171053	0.121622
C1=NC(N2CCC[C@]23CCOC3)=C2C=CNC2=N1	0.164384	0.183099	0.176471	0.214286	0.144737	0.150685	0.0795455	0.189189	0.0930233	0.0875	0.0987654	0.169014	0.0879121	0.164384	0.191781	0.267606	0.2	0.160494	0.283582	0.176471	0.2	0.205479	0.160494	0.1375	0.139241	0.0779221	0.0987654	0.169014	0.171053	0.171053	0.105882	0.128205	0.166667	0.116883	0.173333	0.164557	0.181818	0.15493	0.183099	0.108108	0.152941	0.16	0.169014	0.150685	0.152778	0.301587	0.166667	0.171053	0.152778
COC(=O)C1=CC2=C(N3CCC[C@H](C)[C@@H]3CO)N=CN=C2N1	0.168831	0.171053	0.180556	0.232877	0.135802	0.141026	0.149425	0.177215	0.125	0.0952381	0.13253	0.205479	0.155556	0.153846	0.483871	0.1875	0.219178	0.222222	0.213333	0.180556	0.171053	0.1625	0.434783	0.315068	0.233766	0.157895	0.146341	0.222222	0.27027	0.189873	0.125	0.1625	0.289855	0.166667	0.223684	0.2125	0.411765	0.144737	0.219178	0.144737	0.373333	0.243243	0.294118	0.171053	0.189189	0.242857	0.289855	0.27027	0.189189
CC1=CC2=C(N3CCC[C@H](C)[C@@H]3CO)N=CN=C2N1	0.164384	0.166667	0.176471	0.231884	0.12987	0.135135	0.144578	0.189189	0.105882	0.0740741	0.1125	0.202899	0.151163	0.133333	0.298507	0.184211	0.2	0.205128	0.194444	0.15942	0.166667	0.142857	0.27027	0.246575	0.168831	0.169014	0.141026	0.220588	0.253521	0.171053	0.105882	0.157895	0.292308	0.162162	0.205479	0.179487	0.3	0.138889	0.217391	0.15493	0.272727	0.225352	0.40678	0.166667	0.169014	0.242424	0.292308	0.348485	0.169014
C1=CC=C2C(=C1)C=NN2[C@H]1CCN(C2=NC=NC3=C2C=CN3)C1	0.153846	0.171053	0.180556	0.2	0.15	0.171053	0.0869565	0.1625	0.0879121	0.0823529	0.119048	0.222222	0.0833333	0.139241	0.164557	0.30137	0.171053	0.207317	0.338235	0.148649	0.236111	0.273973	0.207317	0.156627	0.130952	0.113924	0.13253	0.189189	0.220779	0.220779	0.164706	0.148148	0.186667	0.151899	0.223684	0.2125	0.156627	0.144737	0.186667	0.101266	0.197674	0.179487	0.189189	0.141026	0.142857	0.318182	0.186667	0.220779	0.142857
CC(C)[C@H](CO)NC(=O)C1=NC=NC2=C1C=CN2	0.123288	0.125	0.132353	0.171429	0.105263	0.109589	0.194805	0.148649	0.181818	0.166667	0.228571	0.176471	0.185185	0.108108	0.2	0.26087	0.191176	0.151899	0.276923	0.149254	0.208955	0.197183	0.197368	0.173333	0.16	0.0810811	0.102564	0.176471	0.162162	0.162162	0.0963855	0.0897436	0.173913	0.121622	0.164384	0.186667	0.189189	0.128571	0.173913	0.0821918	0.1875	0.2	0.176471	0.157143	0.126761	0.316667	0.173913	0.178082	0.126761
CC[C@@H](O)CNC1=NC=NC2=C1C=CN2	0.130435	0.132353	0.123077	0.2	0.126761	0.132353	0.173333	0.208955	0.12987	0.111111	0.15493	0.206349	0.164557	0.0985915	0.212121	0.31746	0.222222	0.191781	0.338983	0.123077	0.241935	0.227273	0.208333	0.183099	0.136986	0.0857143	0.138889	0.225806	0.188406	0.205882	0.12987	0.109589	0.203125	0.144928	0.191176	0.214286	0.2	0.119403	0.222222	0.0869565	0.197368	0.230769	0.206349	0.166667	0.101449	0.388889	0.203125	0.205882	0.101449
CC(C)[C@@H](NC1=NC=NC2=C1C=CN2)C(=O)OC(C)(C)C	0.118421	0.12	0.126761	0.197183	0.12987	0.135135	0.17284	0.173333	0.119048	0.115385	0.155844	0.202899	0.164706	0.103896	0.242857	0.304348	0.217391	0.175	0.323077	0.126761	0.235294	0.222222	0.236842	0.213333	0.168831	0.0921053	0.126582	0.202899	0.219178	0.186667	0.119048	0.113924	0.2	0.131579	0.189189	0.210526	0.318841	0.123288	0.2	0.0933333	0.306667	0.225352	0.202899	0.135135	0.106667	0.366667	0.2	0.202703	0.106667
O=C1OCCN1[C@@H]1CCN(C2=NC=NC3=C2C=CN3)C1	0.171053	0.173333	0.183099	0.219178	0.151899	0.157895	0.0879121	0.179487	0.0888889	0.109756	0.120482	0.225352	0.0957447	0.155844	0.197368	0.323944	0.205479	0.209877	0.343284	0.183099	0.257143	0.260274	0.209877	0.1875	0.146341	0.12987	0.148148	0.225352	0.223684	0.223684	0.152941	0.135802	0.222222	0.168831	0.226667	0.21519	0.1875	0.162162	0.222222	0.116883	0.2	0.213333	0.225352	0.157895	0.16	0.365079	0.222222	0.223684	0.16
C1=NC(N2CCC23CCC3)=C2C=CNC2=N1	0.181818	0.184615	0.196721	0.238095	0.15942	0.166667	0.0864198	0.173913	0.0875	0.0810811	0.108108	0.1875	0.0952381	0.181818	0.212121	0.296875	0.222222	0.175676	0.316667	0.196721	0.222222	0.227273	0.175676	0.150685	0.152778	0.0857143	0.108108	0.1875	0.188406	0.188406	0.115385	0.140845	0.184615	0.128571	0.191176	0.180556	0.2	0.171875	0.203125	0.119403	0.166667	0.176471	0.1875	0.166667	0.169231	0.339286	0.184615	0.188406	0.169231
C[C@@H](O)CNC1=CC(N2CCC[C@H]2C(C)(C)O)=NC=N1	0.205479	0.208333	0.220588	0.157895	0.139241	0.144737	0.101124	0.123457	0.114943	0.0843373	0.108434	0.131579	0.120879	0.142857	0.2	0.134146	0.175676	0.141176	0.141026	0.136986	0.115385	0.0963855	0.168675	0.160494	0.148148	0.102564	0.135802	0.162162	0.15	0.135802	0.114943	0.151899	0.175676	0.126582	0.1375	0.144578	0.220779	0.133333	0.16	0.118421	0.188235	0.168831	0.178082	0.16	0.146667	0.164384	0.175676	0.164557	0.146667
C[C@H]1CCNC(=O)[C@@H]1NC1=NC=NC2=C1C=CN2	0.150685	0.152778	0.161765	0.253731	0.178082	0.185714	0.119048	0.225352	0.0941176	0.0886076	0.113924	0.413793	0.139535	0.135135	0.228571	0.390625	0.220588	0.24	0.416667	0.179104	0.33871	0.298507	0.256757	0.25	0.155844	0.171429	0.189189	0.301587	0.257143	0.275362	0.1625	0.12987	0.296875	0.214286	0.26087	0.246575	0.232877	0.157143	0.296875	0.125	0.25974	0.283582	0.301587	0.169014	0.138889	0.5	0.296875	0.275362	0.138889
CC(C)[C@H](CO)NC1=CC(NCC2=CC=CC=C2)=NC=N1	0.191176	0.212121	0.245902	0.125	0.106667	0.126761	0.123457	0.12	0.168831	0.121622	0.133333	0.144928	0.130952	0.0657895	0.136986	0.116883	0.111111	0.153846	0.15493	0.101449	0.0810811	0.105263	0.184211	0.115385	0.0886076	0.0533333	0.0625	0.112676	0.164384	0.148649	0.097561	0.0632911	0.126761	0.0789474	0.150685	0.157895	0.12987	0.0684932	0.111111	0.0540541	0.175	0.121622	0.128571	0.0958904	0.0972222	0.130435	0.126761	0.180556	0.0972222
C[C@H]1C[C@H](NC(=O)OC(C)(C)C)CN(C2=NC=NC3=C2C=CN3)C1	0.13253	0.134146	0.141026	0.175	0.116279	0.120482	0.130435	0.168675	0.119565	0.103448	0.139535	0.179487	0.136842	0.119048	0.21519	0.269231	0.192308	0.170455	0.283784	0.141026	0.24	0.2125	0.22619	0.219512	0.164706	0.121951	0.152941	0.210526	0.195122	0.180723	0.131868	0.114943	0.207792	0.158537	0.182927	0.202381	0.282051	0.123457	0.207792	0.0963855	0.289157	0.230769	0.210526	0.134146	0.121951	0.338235	0.207792	0.195122	0.135802
OC[C@@H]1CCC[C@@H]1NC1=NC=NC2=C1C=CN2	0.138889	0.140845	0.149254	0.223881	0.150685	0.157143	0.121951	0.231884	0.0963855	0.12	0.146667	0.269841	0.129412	0.138889	0.217391	0.359375	0.227273	0.213333	0.383333	0.166667	0.265625	0.268657	0.22973	0.205479	0.144737	0.111111	0.131579	0.230769	0.228571	0.228571	0.1375	0.118421	0.227273	0.152778	0.231884	0.236111	0.205479	0.144928	0.227273	0.0972222	0.217949	0.235294	0.230769	0.157143	0.142857	0.410714	0.227273	0.228571	0.142857
O=S1(=O)CCCN1[C@H]1CCCN(C2=NC=NC3=C2C=CN3)C1	0.168831	0.171053	0.180556	0.232877	0.164557	0.155844	0.0869565	0.177215	0.0879121	0.0823529	0.119048	0.222222	0.0947368	0.153846	0.194805	0.30137	0.202703	0.207317	0.318841	0.197183	0.236111	0.24	0.192771	0.185185	0.144578	0.113924	0.13253	0.205479	0.205128	0.205128	0.137931	0.134146	0.202703	0.151899	0.223684	0.197531	0.185185	0.16	0.202703	0.115385	0.183908	0.194805	0.205479	0.155844	0.157895	0.338462	0.202703	0.205128	0.157895
O=C(NCC1=CC=C(O)C=N1)C1=NC=NC2=C1C=CN2	0.12	0.121622	0.128571	0.166667	0.116883	0.121622	0.160494	0.144737	0.148148	0.131579	0.189189	0.171429	0.139535	0.12	0.178082	0.271429	0.202899	0.148148	0.268657	0.128571	0.185714	0.191781	0.177215	0.153846	0.141026	0.0649351	0.0864198	0.171429	0.157895	0.173333	0.0941176	0.101266	0.152778	0.103896	0.16	0.197368	0.168831	0.140845	0.169014	0.0657895	0.168675	0.194444	0.15493	0.152778	0.108108	0.285714	0.152778	0.157895	0.108108
CC(C)(O)[C@@H]1CCCN1C1=CC(NCC2CC2)=NC=N1	0.214286	0.217391	0.230769	0.180556	0.144737	0.150685	0.104651	0.142857	0.105882	0.0740741	0.0987654	0.152778	0.125	0.148649	0.208333	0.139241	0.183099	0.160494	0.146667	0.142857	0.12	0.1	0.175	0.166667	0.153846	0.106667	0.126582	0.169014	0.155844	0.141026	0.105882	0.142857	0.183099	0.131579	0.157895	0.15	0.22973	0.138889	0.166667	0.123288	0.195122	0.175676	0.185714	0.166667	0.152778	0.171429	0.183099	0.171053	0.152778
O=C(NCC1=CC=CC=C1CO)C1=NC=NC2=C1C=CN2	0.136986	0.15493	0.164179	0.202899	0.118421	0.138889	0.148148	0.146667	0.15	0.164384	0.191781	0.227273	0.141176	0.106667	0.180556	0.275362	0.188406	0.179487	0.3125	0.147059	0.188406	0.228571	0.210526	0.155844	0.142857	0.0657895	0.0875	0.157143	0.191781	0.191781	0.121951	0.0886076	0.15493	0.105263	0.211268	0.216216	0.171053	0.126761	0.15493	0.0666667	0.2	0.180556	0.157143	0.15493	0.125	0.290323	0.15493	0.191781	0.125
C[C@]1(CO)CCCN(C2=NC=NC3=C2C=CN3)C1	0.162162	0.164384	0.173913	0.211268	0.142857	0.148649	0.116279	0.155844	0.104651	0.113924	0.139241	0.166667	0.123596	0.146667	0.222222	0.263889	0.214286	0.158537	0.279412	0.191176	0.214286	0.202703	0.1875	0.164557	0.166667	0.0909091	0.111111	0.183099	0.168831	0.168831	0.104651	0.126582	0.180556	0.12987	0.171053	0.177215	0.210526	0.152778	0.180556	0.121622	0.178571	0.189189	0.183099	0.180556	0.166667	0.31746	0.180556	0.184211	0.166667
OCC[C@@H]1CCCN1C1=NC=NC2=C1C=CN2	0.166667	0.169014	0.179104	0.235294	0.162162	0.169014	0.105882	0.191781	0.120482	0.102564	0.157895	0.223881	0.113636	0.150685	0.228571	0.328358	0.238806	0.207792	0.349206	0.19697	0.238806	0.242857	0.223684	0.2	0.155844	0.108108	0.128205	0.223881	0.239437	0.222222	0.134146	0.12987	0.220588	0.148649	0.225352	0.22973	0.216216	0.157143	0.220588	0.109589	0.2125	0.228571	0.223881	0.169014	0.171429	0.372881	0.220588	0.222222	0.171429
O[C@H]1CCCC[C@@H]1NC1=NC=NC2=C1C=CN2	0.144928	0.147059	0.15625	0.234375	0.157143	0.164179	0.0987654	0.242424	0.0864198	0.0945946	0.121622	0.283333	0.107143	0.128571	0.227273	0.377049	0.238095	0.222222	0.403509	0.15625	0.278689	0.28125	0.239437	0.214286	0.150685	0.115942	0.136986	0.241935	0.238806	0.238806	0.142857	0.123288	0.238095	0.15942	0.242424	0.246377	0.214286	0.151515	0.238095	0.101449	0.226667	0.246154	0.241935	0.147059	0.132353	0.433962	0.238095	0.238806	0.132353
C[C@H](C(=O)O)[C@H]1CCCN1C1=NC=NC2=C1C=CN2	0.173333	0.175676	0.202899	0.222222	0.153846	0.16	0.139535	0.166667	0.141176	0.139241	0.15	0.211268	0.146067	0.157895	0.25	0.328571	0.242857	0.227848	0.369231	0.185714	0.279412	0.28169	0.276316	0.236842	0.192308	0.146667	0.164557	0.246377	0.243243	0.243243	0.168675	0.1375	0.242857	0.186667	0.246575	0.266667	0.236842	0.164384	0.242857	0.133333	0.2625	0.267606	0.246377	0.175676	0.162162	0.393443	0.242857	0.260274	0.162162
O=C(NCC1=CC=C2C=COC2=C1)C1=NC=NC2=C1C=CN2	0.125	0.126582	0.133333	0.168831	0.0952381	0.0987654	0.162791	0.1625	0.137931	0.135802	0.160494	0.173333	0.155556	0.097561	0.179487	0.233766	0.171053	0.151163	0.246575	0.133333	0.186667	0.192308	0.178571	0.142857	0.144578	0.0731707	0.0930233	0.142857	0.160494	0.146341	0.1	0.0941176	0.155844	0.109756	0.1625	0.168675	0.170732	0.115385	0.141026	0.0740741	0.170455	0.164557	0.157895	0.126582	0.128205	0.26087	0.155844	0.160494	0.128205
FC(F)[C@@H]1CCN(C2=NC=NC3=C2C=CN3)C1	0.171429	0.173913	0.166667	0.205882	0.135135	0.140845	0.121951	0.197183	0.109756	0.0909091	0.131579	0.212121	0.129412	0.138889	0.183099	0.318182	0.191176	0.213333	0.33871	0.166667	0.246154	0.25	0.197368	0.173333	0.12987	0.111111	0.146667	0.212121	0.211268	0.211268	0.151899	0.133333	0.208955	0.152778	0.214286	0.202703	0.173333	0.144928	0.208955	0.0972222	0.1875	0.2	0.212121	0.157143	0.142857	0.362069	0.208955	0.211268	0.142857
C[C@H]1CCCN(C2=NC=NC3=C2C=C(Cl)N3)[C@H]1CO	0.162162	0.164384	0.173913	0.228571	0.157895	0.133333	0.129412	0.186667	0.130952	0.1	0.111111	0.2	0.136364	0.131579	0.294118	0.181818	0.197183	0.202532	0.191781	0.157143	0.197183	0.141026	0.266667	0.243243	0.166667	0.183099	0.168831	0.217391	0.25	0.168831	0.130952	0.186667	0.287879	0.191781	0.202703	0.177215	0.295775	0.136986	0.25	0.169014	0.269231	0.222222	0.292308	0.164384	0.166667	0.238806	0.416667	0.25	0.2
FC(F)O[C@H]1CCCN(C2=NC=NC3=C2C=CN3)C1	0.175676	0.178082	0.171429	0.225352	0.155844	0.146667	0.127907	0.2	0.103448	0.0853659	0.123457	0.214286	0.134831	0.144737	0.202703	0.295775	0.194444	0.21519	0.313433	0.171429	0.228571	0.232877	0.2	0.192308	0.15	0.103896	0.1375	0.197183	0.213333	0.197368	0.142857	0.139241	0.194444	0.142857	0.216216	0.189873	0.192308	0.150685	0.194444	0.105263	0.190476	0.186667	0.197183	0.146667	0.148649	0.333333	0.194444	0.197368	0.148649
NC[C@@H](NC1=NC=NC2=C1C=CN2)C1CCCC1	0.140845	0.142857	0.151515	0.227273	0.152778	0.15942	0.109756	0.217391	0.097561	0.106667	0.133333	0.253968	0.117647	0.125	0.202899	0.365079	0.212121	0.216216	0.389831	0.151515	0.269841	0.272727	0.216216	0.191781	0.131579	0.112676	0.133333	0.234375	0.25	0.231884	0.139241	0.12	0.230769	0.15493	0.235294	0.222222	0.191781	0.147059	0.230769	0.0985915	0.205128	0.220588	0.234375	0.15942	0.128571	0.418182	0.230769	0.231884	0.128571
CC(C)[C@H](CO)NC1=CC(NCC2CC2)=NC=N1	0.19403	0.19697	0.209677	0.142857	0.108108	0.112676	0.125	0.152778	0.126582	0.0933333	0.12	0.164179	0.146341	0.0958904	0.171429	0.133333	0.144928	0.155844	0.140845	0.119403	0.112676	0.0921053	0.171053	0.162162	0.118421	0.0985915	0.105263	0.164179	0.150685	0.135135	0.0853659	0.0921053	0.179104	0.125	0.152778	0.144737	0.162162	0.1	0.161765	0.084507	0.1625	0.171429	0.181818	0.128571	0.130435	0.166667	0.179104	0.166667	0.130435
CC(C)[C@H](CO)NC1=NC=NC(NC[C@@H](C)O)=C1	0.166667	0.169231	0.180328	0.1	0.0821918	0.0857143	0.115385	0.111111	0.131579	0.0821918	0.125	0.102941	0.123457	0.0694444	0.144928	0.0933333	0.117647	0.102564	0.0985915	0.0909091	0.0704225	0.0526316	0.131579	0.121622	0.0933333	0.056338	0.08	0.119403	0.109589	0.0945946	0.0617284	0.0810811	0.134328	0.0833333	0.0958904	0.105263	0.136986	0.0724638	0.117647	0.0571429	0.125	0.128571	0.136364	0.101449	0.102941	0.121212	0.134328	0.125	0.102941
O[C@@H]1CCCC[C@H]1NC1=NC=NC2=C1C=CN2	0.144928	0.147059	0.15625	0.234375	0.157143	0.164179	0.0987654	0.242424	0.0864198	0.0945946	0.121622	0.283333	0.107143	0.128571	0.227273	0.377049	0.238095	0.222222	0.403509	0.15625	0.278689	0.28125	0.239437	0.214286	0.150685	0.115942	0.136986	0.241935	0.238806	0.238806	0.142857	0.123288	0.238095	0.15942	0.242424	0.246377	0.214286	0.151515	0.238095	0.101449	0.226667	0.246154	0.241935	0.147059	0.132353	0.433962	0.238095	0.238806	0.132353
NC(=O)NC1=CC=C(C(=O)N2CCC[C@@H](C(=O)O)C2)C=C1	0.15493	0.140845	0.184615	0.15493	0.150685	0.157143	0.0823529	0.0897436	0.109756	0.12	0.102564	0.126761	0.0909091	0.15493	0.166667	0.12987	0.191176	0.1375	0.152778	0.166667	0.125	0.148649	0.166667	0.142857	0.144737	0.0958904	0.102564	0.126761	0.162162	0.146667	0.123457	0.133333	0.125	0.106667	0.148649	0.186667	0.157895	0.128571	0.125	0.112676	0.158537	0.166667	0.126761	0.125	0.142857	0.144928	0.125	0.146667	0.142857
C[C@H]1CN(C2=NC=NC3=C2C=CN3)CCO1	0.15493	0.157143	0.166667	0.205882	0.135135	0.140845	0.0952381	0.197183	0.0833333	0.0909091	0.116883	0.19403	0.103448	0.138889	0.2	0.298507	0.191176	0.181818	0.31746	0.166667	0.265625	0.231884	0.197368	0.189189	0.144737	0.126761	0.146667	0.230769	0.194444	0.194444	0.123457	0.118421	0.227273	0.169014	0.197183	0.186667	0.189189	0.144928	0.227273	0.112676	0.1875	0.217391	0.230769	0.157143	0.142857	0.385965	0.227273	0.211268	0.142857
O=C1[C@H](NC2=NC=NC3=C2C=CN3)CCCN1C1CC1	0.194444	0.197183	0.208955	0.283582	0.205479	0.214286	0.0909091	0.253521	0.091954	0.0864198	0.111111	0.333333	0.0989011	0.178082	0.257143	0.444444	0.268657	0.266667	0.45	0.208955	0.328125	0.328358	0.266667	0.243243	0.181818	0.166667	0.184211	0.292308	0.285714	0.285714	0.1875	0.171053	0.287879	0.208333	0.289855	0.273973	0.243243	0.202899	0.287879	0.152778	0.253165	0.275362	0.292308	0.197183	0.183099	0.482143	0.287879	0.285714	0.183099
CC(C)[C@H](CO)NC1=CC(NC2=CC=CC=C2)=NC=N1	0.295082	0.258065	0.396226	0.144928	0.109589	0.130435	0.126582	0.123288	0.173333	0.125	0.136986	0.149254	0.134146	0.0675676	0.140845	0.12	0.130435	0.173333	0.15942	0.104478	0.0833333	0.108108	0.189189	0.133333	0.0909091	0.0547945	0.0641026	0.132353	0.169014	0.169014	0.1	0.0649351	0.130435	0.0810811	0.171429	0.178082	0.133333	0.0704225	0.130435	0.0555556	0.179487	0.140845	0.132353	0.0985915	0.1	0.134328	0.130435	0.185714	0.1
CC(C)(O)[C@H]1CCN1C1=NC=NC2=C1C=CN2	0.171429	0.173913	0.184615	0.223881	0.166667	0.173913	0.108434	0.180556	0.0963855	0.0909091	0.116883	0.212121	0.116279	0.15493	0.235294	0.318182	0.227273	0.197368	0.33871	0.184615	0.265625	0.25	0.22973	0.205479	0.175676	0.126761	0.162162	0.230769	0.211268	0.211268	0.151899	0.148649	0.227273	0.169014	0.214286	0.219178	0.257143	0.161765	0.227273	0.128571	0.25	0.235294	0.230769	0.173913	0.15942	0.385965	0.227273	0.228571	0.15942
O[C@@H]1CCCC[C@@H]1NC1=NC=NC2=C1C=CN2	0.144928	0.147059	0.15625	0.234375	0.157143	0.164179	0.0987654	0.242424	0.0864198	0.0945946	0.121622	0.283333	0.107143	0.128571	0.227273	0.377049	0.238095	0.222222	0.403509	0.15625	0.278689	0.28125	0.239437	0.214286	0.150685	0.115942	0.136986	0.241935	0.238806	0.238806	0.142857	0.123288	0.238095	0.15942	0.242424	0.246377	0.214286	0.151515	0.238095	0.101449	0.226667	0.246154	0.241935	0.147059	0.132353	0.433962	0.238095	0.238806	0.132353
O=C(NC[C@@H]1CCCC[C@H]1O)C1=CC=CC2=NC=NN12	0.211268	0.197183	0.208955	0.178082	0.173333	0.180556	0.129412	0.1125	0.233766	0.157895	0.139241	0.166667	0.136364	0.131579	0.173333	0.166667	0.180556	0.158537	0.175676	0.157143	0.133333	0.141026	0.1875	0.164557	0.151899	0.105263	0.111111	0.150685	0.168831	0.168831	0.130952	0.126582	0.148649	0.115385	0.171053	0.192308	0.164557	0.136986	0.148649	0.106667	0.178571	0.173333	0.150685	0.148649	0.135135	0.169014	0.148649	0.168831	0.135135
C[C@H]1C[C@H](N)CN(C2=NC=NC3=C2C=CN3)C1	0.140845	0.142857	0.151515	0.191176	0.121622	0.126761	0.0963855	0.183099	0.0843373	0.0779221	0.118421	0.19697	0.104651	0.125	0.185714	0.30303	0.176471	0.184211	0.322581	0.151515	0.269841	0.235294	0.2	0.191781	0.131579	0.128571	0.148649	0.234375	0.197183	0.197183	0.125	0.105263	0.230769	0.171429	0.2	0.189189	0.175676	0.130435	0.230769	0.0985915	0.189873	0.220588	0.234375	0.142857	0.128571	0.392857	0.230769	0.214286	0.128571
O=C(O)C[C@@H](NC(=O)C1=NC=NC2=C1C=CN2)C1=CC=CC(Cl)=C1	0.15	0.1375	0.16	0.164557	0.13253	0.109756	0.228916	0.144578	0.383562	0.382353	0.246753	0.168831	0.204545	0.0952381	0.175	0.24359	0.166667	0.174419	0.273973	0.12987	0.197368	0.202532	0.202381	0.139535	0.127907	0.0843373	0.103448	0.139241	0.185185	0.170732	0.134831	0.117647	0.151899	0.120482	0.17284	0.192771	0.166667	0.1125	0.166667	0.0853659	0.193182	0.160494	0.153846	0.123457	0.125	0.253521	0.181818	0.185185	0.153846
CC1=CC=CC([C@@H](CC(=O)O)NC(=O)C2=NC=NC3=C2C=CN3)=C1	0.15	0.1375	0.16	0.164557	0.105882	0.109756	0.259259	0.144578	0.346667	0.323944	0.230769	0.168831	0.232558	0.0952381	0.189873	0.24359	0.166667	0.174419	0.273973	0.115385	0.181818	0.202532	0.216867	0.152941	0.141176	0.0843373	0.0909091	0.153846	0.185185	0.170732	0.10989	0.091954	0.166667	0.107143	0.17284	0.192771	0.180723	0.1125	0.151899	0.0853659	0.206897	0.175	0.184211	0.1375	0.111111	0.271429	0.166667	0.21519	0.111111
C[C@@H]1C[C@H](O)CN(C2=NC=NC3=C2C=CN3)C1	0.138889	0.140845	0.149254	0.188406	0.12	0.125	0.108434	0.180556	0.0963855	0.0909091	0.131579	0.19403	0.116279	0.123288	0.217391	0.318182	0.191176	0.181818	0.33871	0.149254	0.265625	0.231884	0.22973	0.205479	0.144737	0.126761	0.146667	0.230769	0.211268	0.194444	0.123457	0.103896	0.246154	0.169014	0.197183	0.202703	0.205479	0.128571	0.227273	0.0972222	0.217949	0.235294	0.25	0.140845	0.126761	0.410714	0.246154	0.228571	0.126761
O=C(O)C[C@H](NC(=O)C1=CC=CC2=C1OCO2)C1=CC=C(F)C=C1F	0.164557	0.1375	0.115385	0.0823529	0.0930233	0.0833333	0.243902	0.144578	0.311688	0.62069	0.185185	0.0843373	0.394737	0.0574713	0.0930233	0.0898876	0.0963855	0.16092	0.107143	0.0740741	0.0833333	0.104651	0.122222	0.0769231	0.0777778	0.0465116	0.0666667	0.0588235	0.103448	0.0909091	0.0978261	0.0795455	0.0705882	0.0568182	0.091954	0.125	0.0888889	0.0595238	0.0581395	0.0470588	0.117021	0.0930233	0.0714286	0.0833333	0.0714286	0.0853659	0.0705882	0.103448	0.0714286
CNC1=CC(N[C@@H](CO)C(C)C)=NC=N1	0.177419	0.180328	0.192982	0.106061	0.0869565	0.0909091	0.121622	0.117647	0.138889	0.102941	0.132353	0.109375	0.12987	0.0735294	0.153846	0.0985915	0.125	0.108108	0.104478	0.114754	0.0746269	0.0555556	0.138889	0.128571	0.0985915	0.0597015	0.0694444	0.126984	0.115942	0.1	0.0512821	0.0704225	0.142857	0.0882353	0.101449	0.111111	0.144928	0.0769231	0.125	0.0606061	0.131579	0.136364	0.145161	0.107692	0.109375	0.129032	0.142857	0.132353	0.109375
NC(=O)NC1=CC=C(C(=O)N2C[C@H](C(=O)O)CCC23CCCC3)C=C1	0.131579	0.118421	0.157143	0.131579	0.128205	0.133333	0.0786517	0.0853659	0.104651	0.113924	0.097561	0.12	0.0869565	0.116883	0.142857	0.123457	0.164384	0.130952	0.144737	0.140845	0.118421	0.141026	0.158537	0.135802	0.123457	0.105263	0.097561	0.12	0.153846	0.139241	0.117647	0.1125	0.118421	0.101266	0.141026	0.177215	0.135802	0.106667	0.118421	0.106667	0.151163	0.157895	0.12	0.103896	0.12	0.136986	0.118421	0.139241	0.12
COC(=O)[C@H]1CCCN1C1=NC=NC2=C1C=CN2	0.178082	0.180556	0.191176	0.228571	0.157895	0.164384	0.142857	0.171053	0.117647	0.113924	0.139241	0.217391	0.162791	0.162162	0.294118	0.318841	0.25	0.202532	0.338462	0.191176	0.268657	0.253521	0.283784	0.260274	0.22973	0.135135	0.153846	0.235294	0.232877	0.216216	0.144578	0.141026	0.231884	0.175676	0.219178	0.24	0.260274	0.169014	0.231884	0.136986	0.253165	0.257143	0.235294	0.180556	0.166667	0.383333	0.231884	0.232877	0.166667
O=C(NCC1=CC=CC(OC2CCCC2)=C1)C1=NC=NC2=C1C=CN2	0.17284	0.160494	0.168831	0.217949	0.141176	0.13253	0.153846	0.180723	0.168539	0.154762	0.151163	0.24	0.172043	0.130952	0.2125	0.282051	0.189873	0.209302	0.297297	0.139241	0.205128	0.225	0.238095	0.202381	0.162791	0.0941176	0.11236	0.177215	0.222222	0.192771	0.130435	0.101124	0.189873	0.129412	0.225	0.214286	0.202381	0.135802	0.175	0.0823529	0.227273	0.197531	0.192308	0.146341	0.134146	0.295775	0.189873	0.207317	0.134146
O=C(NCC1=CC=C2OC=CC2=C1)C1=NC=NC2=C1C=CN2	0.126582	0.128205	0.135135	0.171053	0.0963855	0.1	0.164706	0.164557	0.139535	0.1375	0.1625	0.175676	0.157303	0.0987654	0.181818	0.236842	0.173333	0.152941	0.25	0.135135	0.189189	0.194805	0.180723	0.144578	0.146341	0.0740741	0.0941176	0.144737	0.1625	0.148148	0.101124	0.0952381	0.157895	0.111111	0.164557	0.170732	0.17284	0.116883	0.142857	0.075	0.172414	0.166667	0.16	0.128205	0.12987	0.264706	0.157895	0.1625	0.12987
O=C(NC1CCCCC1)OC[C@H]1CCCN1C1=NC=NC2=C1C=CN2	0.158537	0.160494	0.168831	0.217949	0.154762	0.160494	0.141304	0.180723	0.130435	0.114943	0.137931	0.207792	0.147368	0.158537	0.24359	0.298701	0.236842	0.195402	0.315068	0.168831	0.220779	0.225	0.238095	0.216867	0.176471	0.107143	0.125	0.207792	0.222222	0.207317	0.130435	0.139535	0.205128	0.142857	0.209877	0.228916	0.231707	0.15	0.205128	0.108434	0.227273	0.227848	0.207792	0.160494	0.148148	0.333333	0.205128	0.207317	0.1625
O=C(N[C@@H]1C=C[C@H](C(=O)O)C1)C1=NC=NC2=C1C=CN2	0.148649	0.150685	0.176471	0.180556	0.115385	0.12	0.130952	0.173333	0.160494	0.144737	0.155844	0.202899	0.137931	0.118421	0.191781	0.285714	0.2	0.189873	0.323077	0.142857	0.217391	0.239437	0.220779	0.181818	0.153846	0.0921053	0.1125	0.185714	0.202703	0.202703	0.13253	0.1	0.183099	0.131579	0.205479	0.226667	0.181818	0.138889	0.183099	0.0789474	0.209877	0.208333	0.185714	0.135135	0.121622	0.322581	0.183099	0.202703	0.121622
C[C@@](NC(=O)C1=CC=CC=C1)(C(=O)O)C1=CC=CC=C1	0.09375	0.112903	0.140351	0.111111	0.0909091	0.131148	0.126761	0.057971	0.144928	0.16129	0.121212	0.114754	0.12	0.0769231	0.125	0.0869565	0.0952381	0.112676	0.126984	0.101695	0.0952381	0.123077	0.179104	0.101449	0.102941	0.0625	0.0882353	0.0793651	0.138462	0.121212	0.128571	0.0735294	0.0952381	0.0757576	0.123077	0.149254	0.151515	0.0634921	0.078125	0.0634921	0.202899	0.107692	0.0967742	0.078125	0.0793651	0.0983607	0.0952381	0.15625	0.0793651
O[C@@H]1CCN(C2=NC=NC3=C2C=CN3)C12CCC2	0.166667	0.169014	0.179104	0.217391	0.146667	0.152778	0.105882	0.175676	0.0941176	0.0886076	0.113924	0.205882	0.113636	0.166667	0.228571	0.308824	0.220588	0.192308	0.328125	0.179104	0.257576	0.242857	0.223684	0.216216	0.171053	0.123288	0.142857	0.223881	0.222222	0.205479	0.134146	0.12987	0.220588	0.164384	0.208333	0.213333	0.216216	0.157143	0.238806	0.125	0.2125	0.228571	0.223881	0.152778	0.15493	0.372881	0.220588	0.205479	0.15493
O=C(O)[C@@H]1CCCN1S(=O)(=O)CC1=NOC=C1	0.138889	0.140845	0.166667	0.138889	0.135135	0.140845	0.121951	0.0897436	0.123457	0.135135	0.116883	0.111111	0.116279	0.123288	0.150685	0.12987	0.173913	0.1375	0.152778	0.166667	0.140845	0.148649	0.166667	0.142857	0.144737	0.111111	0.116883	0.142857	0.146667	0.162162	0.1375	0.118421	0.125	0.121622	0.148649	0.186667	0.142857	0.128571	0.140845	0.112676	0.158537	0.166667	0.126761	0.140845	0.126761	0.144928	0.125	0.146667	0.126761
O=C(O)C[C@H](NC(=O)C1=CC(=O)NC=C1)C1=CC=C(F)C=C1F	0.144737	0.131579	0.108108	0.0875	0.0853659	0.075	0.24359	0.139241	0.297297	0.271429	0.197368	0.0897436	0.383562	0.115385	0.126582	0.121951	0.116883	0.170732	0.142857	0.138889	0.131579	0.139241	0.142857	0.0941176	0.108434	0.0625	0.0963855	0.0897436	0.109756	0.109756	0.116279	0.097561	0.0886076	0.0864198	0.097561	0.13253	0.120482	0.0909091	0.0886076	0.0632911	0.136364	0.1125	0.0897436	0.102564	0.133333	0.135135	0.0886076	0.109756	0.133333
O=C(O)C[C@H](NC(=O)C1=CN=CC2=C1NC=N2)C1=CC=C(F)C=C1F	0.146341	0.134146	0.1125	0.105882	0.116279	0.107143	0.283951	0.154762	0.303797	0.263158	0.507692	0.0952381	0.421053	0.13253	0.116279	0.1	0.134146	0.170455	0.117647	0.141026	0.0941176	0.102273	0.131868	0.0989011	0.137931	0.0574713	0.0888889	0.0952381	0.113636	0.113636	0.107527	0.114943	0.0941176	0.0795455	0.102273	0.147727	0.111111	0.1375	0.0941176	0.0581395	0.126316	0.129412	0.0952381	0.148148	0.135802	0.109756	0.0941176	0.113636	0.135802
O=C(O)C[C@H](NC(=O)C1=NC=NC2=C1C=CN2)C1=CC=C2C=CC=CC2=C1	0.135802	0.151899	0.175676	0.164557	0.105882	0.123457	0.259259	0.144578	0.346667	0.323944	0.246753	0.184211	0.204545	0.0952381	0.175	0.24359	0.166667	0.188235	0.291667	0.115385	0.181818	0.233766	0.216867	0.139535	0.141176	0.0714286	0.0909091	0.139241	0.2	0.185185	0.134831	0.104651	0.151899	0.107143	0.1875	0.207317	0.166667	0.1125	0.1375	0.0722892	0.206897	0.160494	0.153846	0.123457	0.125	0.253521	0.151899	0.2	0.125
O=C(NCC1=CC=C(F)C=N1)C1=NC=NC2=C1C=CN2	0.164384	0.150685	0.126761	0.164384	0.115385	0.12	0.202532	0.205479	0.160494	0.12987	0.186667	0.169014	0.192771	0.118421	0.175676	0.267606	0.2	0.205128	0.264706	0.126761	0.183099	0.189189	0.175	0.151899	0.139241	0.0641026	0.0987654	0.169014	0.155844	0.171053	0.105882	0.113924	0.150685	0.102564	0.157895	0.194805	0.166667	0.138889	0.166667	0.0649351	0.166667	0.191781	0.152778	0.150685	0.106667	0.28125	0.150685	0.155844	0.106667
NC(=O)NC1=CC=C2COC(=O)C2=C1	0.193548	0.177419	0.210526	0.174603	0.169231	0.196721	0.0909091	0.132353	0.121622	0.169231	0.0985915	0.142857	0.113924	0.121212	0.1875	0.128571	0.196721	0.136986	0.136364	0.169492	0.106061	0.132353	0.169014	0.126761	0.144928	0.0746269	0.0833333	0.107692	0.147059	0.130435	0.106667	0.132353	0.123077	0.0869565	0.132353	0.173913	0.176471	0.126984	0.106061	0.109375	0.16	0.151515	0.125	0.123077	0.16129	0.126984	0.123077	0.147059	0.16129
CC(C)(O)[C@@H]1CCCN1C1=CC(NC2CC2)=NC=N1	0.220588	0.223881	0.238095	0.169014	0.148649	0.15493	0.0813953	0.146667	0.0952381	0.0625	0.0875	0.157143	0.102273	0.152778	0.214286	0.142857	0.188406	0.15	0.150685	0.147059	0.123288	0.102564	0.179487	0.171053	0.157895	0.109589	0.12987	0.173913	0.16	0.144737	0.108434	0.146667	0.188406	0.135135	0.146667	0.153846	0.236111	0.142857	0.171429	0.126761	0.2	0.180556	0.191176	0.15493	0.157143	0.176471	0.188406	0.175676	0.157143
C1=CN([C@H]2CCN(C3=NC=NC4=C3C=CN4)C2)N=C1	0.16	0.162162	0.171429	0.225352	0.155844	0.162162	0.0898876	0.168831	0.116279	0.0853659	0.109756	0.231884	0.0978261	0.12987	0.171053	0.314286	0.178082	0.2	0.333333	0.171429	0.228571	0.25	0.2	0.1625	0.121951	0.103896	0.123457	0.197183	0.213333	0.213333	0.142857	0.111111	0.194444	0.142857	0.216216	0.205128	0.1625	0.135135	0.194444	0.0909091	0.190476	0.186667	0.197183	0.131579	0.133333	0.333333	0.194444	0.213333	0.148649
O[C@H]1CC[C@@H]1NC1=NC=NC2=C1C=CN2	0.132353	0.134328	0.142857	0.222222	0.144928	0.151515	0.101266	0.25	0.0886076	0.0972222	0.125	0.293103	0.109756	0.115942	0.215385	0.389831	0.225806	0.228571	0.418182	0.142857	0.288136	0.290323	0.246377	0.220588	0.138889	0.119403	0.140845	0.25	0.246154	0.246154	0.146667	0.111111	0.245902	0.164179	0.25	0.253731	0.202899	0.138462	0.245902	0.0882353	0.232877	0.253968	0.25	0.134328	0.119403	0.45098	0.245902	0.246154	0.119403
NC(=O)NC1=CC=C(C(=O)N[C@@H]2CCCC[C@H]2O)C=C1	0.130435	0.115942	0.140625	0.130435	0.111111	0.132353	0.1	0.0945946	0.115385	0.126761	0.108108	0.134328	0.108434	0.114286	0.142857	0.121622	0.166667	0.115385	0.128571	0.140625	0.115942	0.125	0.144737	0.150685	0.121622	0.0857143	0.0933333	0.117647	0.123288	0.123288	0.101266	0.109589	0.115942	0.0972222	0.125	0.164384	0.135135	0.102941	0.115942	0.0869565	0.1375	0.15942	0.117647	0.1	0.117647	0.136364	0.115942	0.123288	0.117647
CNC1=CC(N2CCC[C@H]2C(C)(C)O)=NC=N1	0.227273	0.230769	0.245902	0.173913	0.152778	0.15942	0.0833333	0.135135	0.097561	0.0779221	0.0897436	0.144928	0.104651	0.157143	0.220588	0.146667	0.19403	0.153846	0.15493	0.169231	0.126761	0.105263	0.184211	0.175676	0.162162	0.112676	0.133333	0.179104	0.164384	0.148649	0.111111	0.150685	0.19403	0.138889	0.150685	0.157895	0.242857	0.147059	0.176471	0.130435	0.205128	0.185714	0.19697	0.15942	0.161765	0.181818	0.19403	0.180556	0.161765
O[C@@H]1CCCC[C@@H]1CNC1=NC=NC2=C1C=CN2	0.15493	0.157143	0.166667	0.242424	0.166667	0.173913	0.108434	0.214286	0.0963855	0.105263	0.131579	0.25	0.116279	0.138889	0.235294	0.359375	0.265625	0.213333	0.383333	0.166667	0.265625	0.268657	0.22973	0.205479	0.16	0.111111	0.131579	0.230769	0.228571	0.228571	0.1375	0.133333	0.227273	0.152778	0.231884	0.253521	0.222222	0.161765	0.227273	0.112676	0.217949	0.253731	0.230769	0.173913	0.142857	0.410714	0.227273	0.228571	0.142857
O=C(O)C[C@@H](NC(=O)C1=NC=NC2=C1C=CN2)C1CC(F)(F)C1	0.1375	0.139241	0.146667	0.166667	0.107143	0.111111	0.188235	0.175	0.219512	0.223684	0.1875	0.186667	0.193182	0.109756	0.177215	0.263158	0.184211	0.190476	0.295775	0.131579	0.2	0.220779	0.204819	0.168675	0.142857	0.0853659	0.117647	0.171053	0.1875	0.1875	0.136364	0.119048	0.168831	0.121951	0.189873	0.209877	0.168675	0.128205	0.168831	0.0731707	0.195402	0.192308	0.171053	0.139241	0.1125	0.294118	0.168831	0.1875	0.1125
O=C(NCC1=CC=C2OCCOC2=N1)C1=NC=NC2=C1C=CN2	0.123457	0.125	0.131579	0.166667	0.107143	0.111111	0.147727	0.160494	0.123596	0.177215	0.158537	0.171053	0.141304	0.109756	0.177215	0.263158	0.2	0.149425	0.260274	0.131579	0.2	0.205128	0.176471	0.154762	0.156627	0.0853659	0.117647	0.171053	0.158537	0.17284	0.123596	0.119048	0.153846	0.121951	0.160494	0.195122	0.168675	0.128205	0.168831	0.0864198	0.168539	0.192308	0.155844	0.153846	0.126582	0.275362	0.153846	0.158537	0.126582
C1=CN=CC(C[C@H]2CCCN2C2=NC=NC3=C2C=CN3)=C1	0.166667	0.168831	0.178082	0.28169	0.223684	0.216216	0.10989	0.175	0.111111	0.0941176	0.130952	0.236111	0.105263	0.151899	0.192308	0.315068	0.2	0.204819	0.333333	0.178082	0.216216	0.236842	0.204819	0.168675	0.129412	0.0987654	0.117647	0.202703	0.217949	0.217949	0.136364	0.13253	0.2	0.135802	0.220779	0.209877	0.182927	0.157895	0.2	0.1	0.195402	0.192308	0.202703	0.168831	0.141026	0.333333	0.2	0.217949	0.141026
C[C@H]1CC[C@H](CO)N(C2=NC=NC3=C2C=CN3)C1	0.133333	0.135135	0.142857	0.180556	0.115385	0.12	0.117647	0.173333	0.105882	0.101266	0.155844	0.202899	0.125	0.118421	0.191781	0.304348	0.183099	0.189873	0.323077	0.15942	0.272727	0.239437	0.220779	0.213333	0.139241	0.136986	0.155844	0.238806	0.202703	0.202703	0.13253	0.1	0.235294	0.178082	0.205479	0.210526	0.181818	0.123288	0.235294	0.0933333	0.209877	0.242857	0.238806	0.150685	0.136986	0.389831	0.235294	0.219178	0.136986
O=C1CCCN1C[C@@H]1CCN(C2=NC=NC3=C2C=CN3)C1	0.267606	0.253521	0.287879	0.304348	0.226667	0.236111	0.0989011	0.1625	0.1	0.0952381	0.13253	0.222222	0.11828	0.232877	0.277778	0.357143	0.289855	0.2375	0.378788	0.287879	0.289855	0.291667	0.2375	0.230769	0.217949	0.157895	0.175	0.257143	0.253333	0.253333	0.178571	0.207792	0.253521	0.197368	0.256757	0.24359	0.263158	0.242857	0.253521	0.191781	0.22619	0.243243	0.257143	0.253521	0.239437	0.403226	0.253521	0.253333	0.239437
O=C(O)C[C@@H](NC(=O)C1=NC=NC2=C1C=CN2)C1=CC=CC=C1	0.133333	0.150685	0.176471	0.180556	0.115385	0.135135	0.266667	0.142857	0.323944	0.359375	0.271429	0.202899	0.207317	0.103896	0.175676	0.267606	0.183099	0.189873	0.323077	0.126761	0.183099	0.239437	0.220779	0.151899	0.139241	0.0641026	0.0853659	0.152778	0.202703	0.202703	0.13253	0.1	0.150685	0.102564	0.205479	0.226667	0.166667	0.123288	0.150685	0.0649351	0.209877	0.175676	0.152778	0.135135	0.106667	0.28125	0.150685	0.202703	0.106667
O=C(NCC1=CC=CC(=O)N1)C1=NC=NC2=C1C=CN2	0.164384	0.150685	0.15942	0.214286	0.12987	0.135135	0.158537	0.157895	0.160494	0.16	0.171053	0.220588	0.137931	0.118421	0.208333	0.285714	0.2	0.189873	0.30303	0.15942	0.2	0.222222	0.220779	0.181818	0.153846	0.0921053	0.0987654	0.169014	0.202703	0.186667	0.119048	0.113924	0.183099	0.116883	0.205479	0.210526	0.197368	0.138889	0.166667	0.0933333	0.209877	0.191781	0.185714	0.150685	0.121622	0.301587	0.183099	0.202703	0.121622
O=C(NC[C@@H]1CCCCS1(=O)=O)C1=NC=NC2=C1C=CN2	0.155844	0.157895	0.166667	0.202703	0.1375	0.142857	0.137931	0.164557	0.126437	0.1375	0.1625	0.208333	0.144444	0.141026	0.213333	0.287671	0.222222	0.180723	0.304348	0.166667	0.222222	0.226667	0.209877	0.1875	0.175	0.101266	0.120482	0.191781	0.192308	0.192308	0.126437	0.121951	0.189189	0.139241	0.194805	0.21519	0.202532	0.162162	0.189189	0.102564	0.2	0.213333	0.191781	0.173333	0.144737	0.323077	0.189189	0.192308	0.144737
O=C1NCC2(CCOCC2)[C@H]1NC1=NC=NC2=C1C=CN2	0.142857	0.144737	0.152778	0.239437	0.168831	0.175676	0.101124	0.246575	0.0898876	0.097561	0.108434	0.30303	0.108696	0.128205	0.2	0.347826	0.208333	0.2125	0.369231	0.169014	0.26087	0.263889	0.2125	0.205128	0.134146	0.116883	0.135802	0.228571	0.243243	0.226667	0.141176	0.123457	0.225352	0.155844	0.22973	0.217949	0.189873	0.148649	0.225352	0.103896	0.202381	0.216216	0.228571	0.144737	0.131579	0.393443	0.225352	0.226667	0.131579
CC[C@H](C)[C@@H](CO)NC1=NC=NC2=C1C=CN2	0.125	0.111111	0.134328	0.208955	0.121622	0.126761	0.166667	0.183099	0.125	0.106667	0.164384	0.19697	0.158537	0.0945946	0.202899	0.30303	0.212121	0.184211	0.322581	0.134328	0.230769	0.217391	0.2	0.191781	0.131579	0.0821918	0.103896	0.215385	0.197183	0.197183	0.097561	0.0909091	0.19403	0.123288	0.2	0.205479	0.191781	0.114286	0.212121	0.0833333	0.189873	0.220588	0.19697	0.15942	0.112676	0.368421	0.19403	0.197183	0.112676
C1=NC(N2CCC[C@H]2[C@H]2CCCO2)=C2C=CNC2=N1	0.180556	0.183099	0.19403	0.231884	0.16	0.166667	0.091954	0.189189	0.0930233	0.101266	0.1125	0.220588	0.11236	0.180556	0.208333	0.323529	0.217391	0.205128	0.34375	0.19403	0.253731	0.257143	0.205128	0.181818	0.153846	0.121622	0.141026	0.220588	0.219178	0.219178	0.146341	0.142857	0.217391	0.162162	0.222222	0.210526	0.197368	0.171429	0.235294	0.123288	0.195122	0.208333	0.220588	0.166667	0.169014	0.366667	0.217391	0.219178	0.169014
NC(=O)NC1=CC=C(C(=O)NC2(CCO)CCC2)C=C1	0.126761	0.112676	0.136364	0.126761	0.108108	0.128571	0.111111	0.0779221	0.1125	0.138889	0.150685	0.0985915	0.13253	0.111111	0.138889	0.0897436	0.161765	0.0853659	0.0945946	0.153846	0.0972222	0.106667	0.1125	0.102564	0.118421	0.0540541	0.0632911	0.0833333	0.105263	0.105263	0.0722892	0.106667	0.0821918	0.0657895	0.0921053	0.12987	0.131579	0.1	0.0821918	0.084507	0.107143	0.123288	0.0833333	0.112676	0.130435	0.1	0.0821918	0.0909091	0.130435
NC(=O)NC1=CC=C(C(=O)NC2(CCO)CC2)C=C1	0.114286	0.1	0.123077	0.114286	0.0958904	0.115942	0.113924	0.08	0.115385	0.142857	0.15493	0.101449	0.135802	0.0985915	0.126761	0.0921053	0.149254	0.0875	0.0972222	0.140625	0.1	0.109589	0.115385	0.105263	0.106667	0.0555556	0.0649351	0.0857143	0.108108	0.108108	0.0740741	0.0945946	0.084507	0.0675676	0.0945946	0.133333	0.12	0.0869565	0.084507	0.0714286	0.109756	0.126761	0.0857143	0.1	0.117647	0.102941	0.084507	0.0933333	0.117647
CC[C@H](CO)NC(=O)C1=CC=C(NC(N)=O)C=C1	0.1	0.0857143	0.107692	0.1	0.0821918	0.101449	0.191781	0.0810811	0.146667	0.161765	0.173913	0.0869565	0.181818	0.084507	0.128571	0.0789474	0.134328	0.0886076	0.0833333	0.125	0.0857143	0.0810811	0.116883	0.106667	0.108108	0.056338	0.0657895	0.0869565	0.08	0.08	0.0617284	0.0810811	0.0857143	0.0684932	0.0810811	0.12	0.121622	0.0724638	0.0857143	0.0724638	0.111111	0.128571	0.0869565	0.117647	0.102941	0.104478	0.0857143	0.0945946	0.102941
C[C@@H](CCCO)NC(=O)C1=CC=C(NC(N)=O)C=C1	0.0972222	0.0833333	0.104478	0.0972222	0.08	0.0985915	0.155844	0.0649351	0.142857	0.157143	0.202899	0.084507	0.148148	0.0821918	0.125	0.0769231	0.130435	0.0731707	0.0810811	0.121212	0.0833333	0.0789474	0.113924	0.103896	0.105263	0.0547945	0.0641026	0.084507	0.0779221	0.0779221	0.060241	0.0789474	0.0833333	0.0666667	0.0789474	0.116883	0.118421	0.0704225	0.0833333	0.0704225	0.108434	0.125	0.084507	0.0985915	0.1	0.101449	0.0833333	0.0921053	0.1
FC(F)[C@H]1CCCN1C1=NC=NC2=C1C=CN2	0.188406	0.191176	0.184615	0.223881	0.150685	0.157143	0.108434	0.197183	0.109756	0.0909091	0.116883	0.212121	0.116279	0.15493	0.2	0.318182	0.208955	0.213333	0.33871	0.184615	0.246154	0.25	0.197368	0.173333	0.144737	0.111111	0.146667	0.212121	0.211268	0.211268	0.151899	0.148649	0.208955	0.152778	0.214286	0.202703	0.189189	0.161765	0.208955	0.112676	0.1875	0.2	0.212121	0.157143	0.15942	0.362069	0.208955	0.211268	0.15942
CC(C)[C@@H](O)CCNC1=NC=NC2=C1C=CN2	0.111111	0.112676	0.119403	0.19403	0.123288	0.128571	0.153846	0.185714	0.1125	0.108108	0.166667	0.2	0.13253	0.111111	0.205882	0.307692	0.19697	0.171053	0.327869	0.119403	0.234375	0.220588	0.202703	0.178082	0.133333	0.0833333	0.105263	0.2	0.183099	0.183099	0.0987654	0.0921053	0.19697	0.125	0.185714	0.191781	0.194444	0.115942	0.19697	0.084507	0.192308	0.205882	0.2	0.144928	0.0985915	0.375	0.19697	0.2	0.0985915
C[C@H]1C[C@@](CO)(NC2=NC=NC3=C2C=CN3)C1	0.125	0.126761	0.134328	0.208955	0.136986	0.142857	0.123457	0.217391	0.097561	0.106667	0.148649	0.253968	0.130952	0.109589	0.220588	0.365079	0.212121	0.216216	0.389831	0.151515	0.311475	0.272727	0.25	0.242857	0.146667	0.144928	0.164384	0.274194	0.231884	0.231884	0.139241	0.12	0.269841	0.188406	0.235294	0.239437	0.208333	0.130435	0.269841	0.0985915	0.236842	0.276923	0.274194	0.15942	0.128571	0.471698	0.269841	0.25	0.128571
OC[C@@H]1C[C@@H]1NC1=NC=NC2=C1C=CN2	0.130435	0.132353	0.140625	0.21875	0.142857	0.149254	0.128205	0.246154	0.101266	0.111111	0.15493	0.266667	0.121951	0.114286	0.212121	0.360656	0.222222	0.208333	0.385965	0.15873	0.262295	0.265625	0.225352	0.2	0.136986	0.101449	0.123288	0.225806	0.223881	0.223881	0.12987	0.109589	0.222222	0.144928	0.227273	0.231884	0.2	0.136364	0.222222	0.0869565	0.213333	0.230769	0.225806	0.149254	0.134328	0.415094	0.222222	0.223881	0.134328
CC(C)[C@H](CCO)NC(=O)C1=CC=C(NC(N)=O)C=C1	0.0972222	0.0833333	0.104478	0.0972222	0.08	0.0985915	0.155844	0.0649351	0.142857	0.157143	0.220588	0.084507	0.148148	0.0821918	0.125	0.0769231	0.130435	0.0731707	0.0810811	0.121212	0.0833333	0.0789474	0.113924	0.103896	0.105263	0.0547945	0.0641026	0.084507	0.0779221	0.0779221	0.060241	0.0789474	0.0833333	0.0666667	0.0789474	0.116883	0.118421	0.0704225	0.0833333	0.0704225	0.108434	0.125	0.084507	0.0985915	0.1	0.101449	0.0833333	0.0921053	0.1
CC1=CC2=C(N[C@@H](CO)C(C)C)N=CN=C2N1	0.112676	0.114286	0.121212	0.215385	0.109589	0.114286	0.155844	0.205882	0.128205	0.08	0.136986	0.203125	0.148148	0.0821918	0.285714	0.166667	0.181818	0.189189	0.176471	0.104478	0.114286	0.108108	0.257143	0.197183	0.12	0.115942	0.0921053	0.184615	0.257576	0.152778	0.0731707	0.108108	0.278689	0.111111	0.188406	0.162162	0.268657	0.101449	0.181818	0.117647	0.243243	0.191176	0.4	0.130435	0.115942	0.206349	0.278689	0.360656	0.115942
CC1([C@H](CO)NC2=NC=NC3=C2C=CN3)CC1	0.123288	0.125	0.132353	0.205882	0.135135	0.140845	0.135802	0.197183	0.109756	0.12	0.162162	0.212121	0.142857	0.108108	0.217391	0.318182	0.208955	0.181818	0.33871	0.149254	0.246154	0.231884	0.213333	0.189189	0.144737	0.0958904	0.116883	0.212121	0.211268	0.194444	0.109756	0.103896	0.208955	0.136986	0.197183	0.202703	0.205479	0.128571	0.208955	0.0972222	0.202532	0.217391	0.212121	0.157143	0.126761	0.385965	0.208955	0.211268	0.126761
O=C(N[C@H](CCO)C1=CC=C(F)C=C1F)C1=NC=CC2=NC=NC=C12	0.177215	0.164557	0.128205	0.134146	0.17284	0.179487	0.256098	0.170732	0.243902	0.158537	0.310811	0.1375	0.371795	0.0941176	0.144578	0.113636	0.121951	0.186047	0.119048	0.142857	0.0952381	0.0909091	0.146067	0.11236	0.113636	0.0581395	0.0777778	0.0963855	0.127907	0.102273	0.0851064	0.103448	0.121951	0.0681818	0.116279	0.123596	0.137931	0.111111	0.0952381	0.0588235	0.139785	0.117647	0.1375	0.121951	0.109756	0.125	0.121951	0.141176	0.109756
C[C@H]1C[C@H](C(=O)O)CN(C2=NC=NC3=C2C=CN3)C1	0.146667	0.148649	0.173913	0.194444	0.142857	0.133333	0.129412	0.171053	0.130952	0.128205	0.153846	0.2	0.136364	0.131579	0.222222	0.3	0.214286	0.202532	0.338462	0.157143	0.268657	0.253521	0.25	0.226667	0.166667	0.135135	0.153846	0.235294	0.216216	0.216216	0.144578	0.1125	0.231884	0.175676	0.219178	0.24	0.210526	0.136986	0.231884	0.106667	0.2375	0.257143	0.235294	0.148649	0.135135	0.383333	0.231884	0.232877	0.135135
OC[C@]1(NC2=NC=NC3=C2C=CN3)CCCOC1	0.131579	0.148649	0.140845	0.211268	0.142857	0.148649	0.103448	0.219178	0.091954	0.113924	0.139241	0.2	0.111111	0.116883	0.205479	0.3	0.214286	0.17284	0.318182	0.157143	0.214286	0.219178	0.1875	0.164557	0.1375	0.0769231	0.097561	0.183099	0.184211	0.184211	0.104651	0.126582	0.180556	0.115385	0.186667	0.192308	0.194805	0.136986	0.180556	0.0921053	0.178571	0.189189	0.183099	0.148649	0.135135	0.33871	0.180556	0.184211	0.135135
CS(=O)(=O)[C@H]1CN(C2=NC=NC3=C2C=CN3)C2(CCC2)C1	0.155844	0.157895	0.166667	0.202703	0.1375	0.142857	0.1	0.164557	0.0888889	0.0833333	0.120482	0.191781	0.107527	0.155844	0.197368	0.287671	0.189189	0.180723	0.304348	0.166667	0.239437	0.226667	0.195122	0.17284	0.146341	0.12987	0.134146	0.208333	0.192308	0.192308	0.126437	0.121951	0.205479	0.153846	0.194805	0.185185	0.202532	0.146667	0.222222	0.131579	0.2	0.197368	0.208333	0.157895	0.144737	0.34375	0.205479	0.207792	0.144737
C[C@]1(O)CCCN(C2=NC=NC3=C2C=CN3)C1	0.169014	0.171429	0.181818	0.220588	0.148649	0.15493	0.107143	0.162162	0.0952381	0.103896	0.115385	0.173913	0.114943	0.152778	0.231884	0.275362	0.223881	0.164557	0.292308	0.181818	0.223881	0.211268	0.194805	0.171053	0.173333	0.0945946	0.115385	0.191176	0.191781	0.175676	0.108434	0.131579	0.188406	0.135135	0.178082	0.184211	0.219178	0.15942	0.188406	0.126761	0.185185	0.197183	0.191176	0.171429	0.157143	0.333333	0.188406	0.191781	0.157143
CC[C@@H](CCO)NC(=O)C1=CC=C(NC(N)=O)C=C1	0.0972222	0.0833333	0.104478	0.0972222	0.08	0.0985915	0.171053	0.0649351	0.142857	0.157143	0.220588	0.084507	0.1625	0.0821918	0.125	0.0769231	0.130435	0.0731707	0.0810811	0.121212	0.0833333	0.0789474	0.113924	0.103896	0.105263	0.0547945	0.0641026	0.084507	0.0779221	0.0779221	0.060241	0.0789474	0.0833333	0.0666667	0.0789474	0.116883	0.118421	0.0704225	0.0833333	0.0704225	0.108434	0.125	0.084507	0.114286	0.1	0.101449	0.0833333	0.0921053	0.1
O[C@@H]([C@H]1CCCN(C2=NC=NC3=C2C=CN3)C1)C(F)(F)F	0.171053	0.173333	0.166667	0.202703	0.1375	0.142857	0.11236	0.179487	0.113636	0.0963855	0.134146	0.191781	0.119565	0.141026	0.197368	0.287671	0.205479	0.195122	0.304348	0.166667	0.222222	0.226667	0.195122	0.17284	0.146341	0.101266	0.1625	0.191781	0.192308	0.192308	0.166667	0.164557	0.189189	0.139241	0.194805	0.2	0.202532	0.146667	0.189189	0.102564	0.2	0.197368	0.191781	0.142857	0.144737	0.323077	0.189189	0.192308	0.144737
C1=CN([C@H]2CCCN(C3=NC=NC4=C3C=CN4)C2)N=N1	0.155844	0.157895	0.166667	0.219178	0.151899	0.157895	0.0879121	0.164557	0.101124	0.0705882	0.107143	0.225352	0.0957447	0.141026	0.197368	0.305556	0.189189	0.180723	0.323529	0.183099	0.222222	0.226667	0.195122	0.158537	0.13253	0.101266	0.120482	0.191781	0.207792	0.192308	0.126437	0.121951	0.205479	0.139241	0.210526	0.185185	0.1875	0.146667	0.189189	0.102564	0.186047	0.181818	0.208333	0.142857	0.144737	0.34375	0.205479	0.207792	0.144737
O=C(NCC1=CC=CC(F)=N1)C1=NC=NC2=C1C=CN2	0.178082	0.164384	0.140845	0.178082	0.113924	0.118421	0.185185	0.171053	0.1875	0.157895	0.168831	0.183099	0.162791	0.102564	0.173333	0.28169	0.197183	0.1875	0.279412	0.125	0.197183	0.219178	0.1875	0.15	0.166667	0.0769231	0.111111	0.166667	0.168831	0.184211	0.130952	0.1125	0.148649	0.115385	0.171053	0.207792	0.164557	0.121622	0.164384	0.0779221	0.178571	0.189189	0.150685	0.133333	0.12	0.276923	0.148649	0.168831	0.12
CC(C)[C@H](CO)NC1=NC=NC2=C1C=C(C(=O)O)N2	0.121622	0.123288	0.147059	0.220588	0.118421	0.123288	0.1625	0.194444	0.164557	0.118421	0.16	0.208955	0.154762	0.106667	0.370968	0.173333	0.205882	0.210526	0.2	0.130435	0.123288	0.131579	0.352941	0.219178	0.142857	0.109589	0.101266	0.191176	0.279412	0.175676	0.0952381	0.116883	0.28125	0.12	0.211268	0.2	0.348485	0.111111	0.188406	0.111111	0.333333	0.214286	0.285714	0.138889	0.140845	0.212121	0.28125	0.279412	0.140845
C[C@H]1CN(C(=O)C2=CC=C(NC(N)=O)C=C2)C[C@@H]1C(=O)O	0.125	0.111111	0.151515	0.125	0.106667	0.126761	0.0963855	0.0909091	0.111111	0.121622	0.103896	0.112676	0.104651	0.125	0.152778	0.116883	0.15942	0.125	0.138889	0.134328	0.142857	0.135135	0.168831	0.16	0.131579	0.112676	0.118421	0.144928	0.133333	0.133333	0.111111	0.105263	0.142857	0.123288	0.135135	0.173333	0.16	0.0985915	0.142857	0.0985915	0.175	0.185714	0.144928	0.111111	0.112676	0.164179	0.142857	0.148649	0.112676
O=C1OC2=CC=CC=C2N1[C@H]1CCN(C2=NC=NC3=C2C=CN3)C1	0.189873	0.207792	0.219178	0.236842	0.170732	0.192308	0.0947368	0.168675	0.107527	0.103448	0.113636	0.243243	0.0909091	0.160494	0.2	0.32	0.207792	0.22619	0.357143	0.186667	0.24	0.276316	0.22619	0.176471	0.151163	0.121951	0.139535	0.210526	0.240506	0.240506	0.170455	0.141176	0.207792	0.158537	0.24359	0.231707	0.190476	0.166667	0.207792	0.123457	0.215909	0.2	0.210526	0.1625	0.164557	0.338235	0.207792	0.240506	0.164557
C[C@H]1CC[C@@H](C(=O)O)CN1C(=O)C1=CC=C(NC(N)=O)C=C1	0.136986	0.123288	0.164179	0.136986	0.133333	0.138889	0.0941176	0.0886076	0.108434	0.118421	0.101266	0.125	0.114943	0.121622	0.164384	0.142857	0.171429	0.15	0.166667	0.147059	0.188406	0.162162	0.194805	0.202703	0.142857	0.157143	0.16	0.191176	0.175676	0.16	0.135802	0.116883	0.188406	0.166667	0.162162	0.2	0.155844	0.111111	0.188406	0.126761	0.185185	0.231884	0.191176	0.123288	0.125	0.212121	0.188406	0.175676	0.125
C1=NC(N2CCCC23CCOCC3)=C2C=CNC2=N1	0.169014	0.171429	0.181818	0.220588	0.148649	0.15493	0.0813953	0.194444	0.0952381	0.0897436	0.101266	0.173913	0.0898876	0.169014	0.197183	0.275362	0.205882	0.164557	0.292308	0.181818	0.205882	0.211268	0.164557	0.141026	0.142857	0.08	0.101266	0.173913	0.175676	0.175676	0.108434	0.131579	0.171429	0.12	0.178082	0.168831	0.186667	0.15942	0.188406	0.111111	0.156627	0.164384	0.173913	0.15493	0.157143	0.311475	0.171429	0.175676	0.157143
CC(C)(O)[C@@H]1CCCN1C1=NC=NC(N)=C1Cl	0.157143	0.15942	0.169231	0.173913	0.185714	0.15942	0.0705882	0.12	0.097561	0.0779221	0.0625	0.144928	0.0795455	0.125	0.202899	0.146667	0.19403	0.139241	0.15493	0.134328	0.142857	0.12	0.168831	0.175676	0.146667	0.128571	0.148649	0.19697	0.148649	0.148649	0.125	0.166667	0.176471	0.171429	0.150685	0.157895	0.225352	0.130435	0.212121	0.147059	0.189873	0.185714	0.179104	0.142857	0.128571	0.181818	0.212121	0.164384	0.161765
C1=CC=C(O[C@H]2CCN(C3=NC=NC4=C3C=CN4)C2)N=C1	0.157895	0.175676	0.185714	0.257143	0.184211	0.208333	0.101124	0.181818	0.102273	0.0843373	0.108434	0.264706	0.108696	0.128205	0.184211	0.309859	0.175676	0.227848	0.348485	0.169014	0.225352	0.263889	0.227848	0.189873	0.148148	0.102564	0.121951	0.194444	0.243243	0.226667	0.154762	0.109756	0.191781	0.141026	0.246575	0.217949	0.175	0.148649	0.191781	0.0897436	0.216867	0.184211	0.194444	0.144737	0.131579	0.328125	0.191781	0.226667	0.131579
OCC1(NC2=NC=NC3=C2C=CN3)CC=CC1	0.128571	0.130435	0.138462	0.215385	0.140845	0.147059	0.1125	0.223881	0.1	0.109589	0.152778	0.222222	0.120482	0.112676	0.208955	0.333333	0.21875	0.189189	0.355932	0.15625	0.238095	0.242424	0.205479	0.180556	0.135135	0.084507	0.106667	0.203125	0.202899	0.202899	0.113924	0.123288	0.2	0.126761	0.205882	0.211268	0.197183	0.134328	0.2	0.0857143	0.194805	0.208955	0.203125	0.147059	0.132353	0.381818	0.2	0.202899	0.132353
COC(=O)[C@@H](C)CNC(=O)C1=CC=C(NC(N)=O)C=C1	0.0972222	0.0833333	0.104478	0.0972222	0.08	0.0985915	0.171053	0.0649351	0.128205	0.140845	0.136986	0.084507	0.1625	0.0972222	0.173913	0.0769231	0.130435	0.0731707	0.0810811	0.104478	0.0833333	0.0789474	0.157895	0.148649	0.150685	0.0547945	0.0641026	0.084507	0.0921053	0.0779221	0.060241	0.0789474	0.0833333	0.0666667	0.0789474	0.116883	0.133333	0.0704225	0.0833333	0.0704225	0.121951	0.125	0.084507	0.0985915	0.084507	0.101449	0.0833333	0.0921053	0.084507
CC1=CCN(C(=O)C2=NC=NC3=C2NC=N3)CC1	0.150685	0.152778	0.161765	0.183099	0.131579	0.136986	0.13253	0.101266	0.0941176	0.075	0.173333	0.123288	0.139535	0.183099	0.211268	0.155844	0.220588	0.134146	0.164384	0.19697	0.136986	0.12987	0.177215	0.184211	0.236111	0.123288	0.128205	0.188406	0.142857	0.157895	0.107143	0.12987	0.169014	0.148649	0.144737	0.181818	0.2	0.208955	0.185714	0.140845	0.168675	0.211268	0.188406	0.220588	0.188406	0.191176	0.169014	0.173333	0.188406
CC(C)[C@H](CO)NC1=NC=NC2=C1C=C(Cl)N2	0.111111	0.112676	0.119403	0.212121	0.138889	0.112676	0.139241	0.202899	0.155844	0.108108	0.135135	0.2	0.13253	0.0810811	0.28125	0.164384	0.179104	0.186667	0.173913	0.102941	0.144928	0.106667	0.253521	0.194444	0.118421	0.130435	0.12	0.181818	0.253731	0.150685	0.0987654	0.136986	0.274194	0.140845	0.185714	0.16	0.264706	0.1	0.215385	0.132353	0.24	0.188406	0.278689	0.128571	0.114286	0.203125	0.410714	0.253731	0.147059
C[C@@H]1CC[C@](CO)(NC2=NC=NC3=C2C=CN3)C1	0.118421	0.12	0.126761	0.197183	0.12987	0.135135	0.117647	0.205479	0.0930233	0.101266	0.141026	0.238806	0.125	0.103896	0.208333	0.343284	0.2	0.220779	0.387097	0.142857	0.292308	0.275362	0.253333	0.22973	0.139241	0.136986	0.155844	0.257576	0.236111	0.236111	0.146341	0.113924	0.253731	0.178082	0.239437	0.243243	0.197368	0.123288	0.253731	0.0933333	0.240506	0.26087	0.257576	0.150685	0.121622	0.438596	0.253731	0.253521	0.121622
N[C@@H]1CCN(C2=NC=NC3=C2C=CN3)C12CCC2	0.169014	0.171429	0.181818	0.220588	0.148649	0.15493	0.0941176	0.178082	0.0823529	0.0759494	0.101266	0.208955	0.102273	0.169014	0.214286	0.313433	0.205882	0.194805	0.333333	0.181818	0.242424	0.246377	0.210526	0.186667	0.157895	0.109589	0.12987	0.208955	0.225352	0.208333	0.135802	0.131579	0.205882	0.150685	0.211268	0.2	0.202703	0.15942	0.223881	0.111111	0.2	0.197183	0.208955	0.15493	0.157143	0.355932	0.205882	0.208333	0.157143
OC[C@@]1(NC2=NC=NC3=C2C=CN3)C[C@@H](O)C12CCC2	0.144737	0.146667	0.15493	0.225352	0.155844	0.162162	0.102273	0.2	0.0909091	0.0987654	0.1375	0.214286	0.10989	0.12987	0.219178	0.333333	0.228571	0.2	0.353846	0.171429	0.246377	0.25	0.21519	0.192308	0.15	0.103896	0.123457	0.214286	0.213333	0.213333	0.129412	0.125	0.211268	0.142857	0.216216	0.220779	0.207792	0.150685	0.211268	0.105263	0.204819	0.219178	0.214286	0.162162	0.148649	0.377049	0.211268	0.213333	0.148649
O[C@H]1C[C@@H](NC2=NC=NC3=C2C=CN3)C1	0.134328	0.153846	0.145161	0.225806	0.147059	0.153846	0.116883	0.253968	0.0897436	0.0985915	0.126761	0.275862	0.111111	0.117647	0.21875	0.372881	0.229508	0.214286	0.4	0.145161	0.271186	0.274194	0.231884	0.205882	0.157143	0.104478	0.126761	0.233333	0.230769	0.230769	0.133333	0.112676	0.229508	0.149254	0.234375	0.238806	0.205882	0.15873	0.229508	0.0895522	0.219178	0.238095	0.233333	0.153846	0.121212	0.431373	0.229508	0.230769	0.121212
O=C(O)C[C@@H](NC(=O)C1=NC=NC2=C1C=CN2)C1CCOCC1	0.123457	0.125	0.146667	0.166667	0.107143	0.111111	0.174419	0.189873	0.204819	0.24	0.1875	0.202703	0.179775	0.109756	0.177215	0.28	0.184211	0.190476	0.314286	0.131579	0.216216	0.236842	0.219512	0.182927	0.142857	0.0987654	0.117647	0.186667	0.202532	0.202532	0.136364	0.105882	0.184211	0.135802	0.205128	0.225	0.168675	0.128205	0.184211	0.0731707	0.209302	0.207792	0.186667	0.139241	0.1125	0.313433	0.184211	0.202532	0.1125
CC(C)[C@H](CO)NC1=CC(NC2CC2)=NC=N1	0.181818	0.184615	0.196721	0.114286	0.0958904	0.1	0.113924	0.157143	0.12987	0.0958904	0.123288	0.169231	0.135802	0.0833333	0.15942	0.136986	0.132353	0.144737	0.144928	0.106061	0.115942	0.0945946	0.175676	0.166667	0.106667	0.101449	0.108108	0.169231	0.15493	0.138889	0.0875	0.08	0.184615	0.128571	0.140845	0.148649	0.150685	0.0869565	0.166667	0.0714286	0.166667	0.176471	0.1875	0.115942	0.117647	0.171875	0.184615	0.171429	0.117647
CC1=CNC2=NC=NC(N(C)CC3(O)CCCCC3)=C12	0.12	0.121622	0.128571	0.166667	0.102564	0.106667	0.13253	0.144737	0.107143	0.0886076	0.113924	0.171429	0.139535	0.12	0.178082	0.155844	0.257576	0.134146	0.148649	0.128571	0.106667	0.101266	0.148148	0.168831	0.141026	0.108108	0.142857	0.242424	0.142857	0.205479	0.120482	0.101266	0.152778	0.164384	0.144737	0.213333	0.168831	0.125	0.238806	0.125	0.141176	0.246377	0.171429	0.152778	0.123288	0.173913	0.152778	0.157895	0.123288
O=C(O)[C@@H]1CCN(C2=NC=NC3=C2C=CN3)C1	0.169014	0.171429	0.2	0.220588	0.164384	0.15493	0.120482	0.178082	0.135802	0.133333	0.16	0.227273	0.127907	0.152778	0.231884	0.333333	0.242424	0.226667	0.377049	0.181818	0.261538	0.283582	0.260274	0.219178	0.173333	0.125	0.144737	0.227273	0.26087	0.242857	0.164557	0.131579	0.223881	0.166667	0.246377	0.267606	0.219178	0.15942	0.223881	0.111111	0.246753	0.25	0.227273	0.15493	0.157143	0.37931	0.223881	0.242857	0.157143
CC(C)(CCO)NC(=O)C1=NC=NC2=C1C=CN2	0.123288	0.125	0.132353	0.171429	0.105263	0.140845	0.164557	0.148649	0.1375	0.135135	0.211268	0.176471	0.156627	0.108108	0.2	0.26087	0.191176	0.151899	0.276923	0.149254	0.208955	0.197183	0.197368	0.173333	0.16	0.0810811	0.131579	0.176471	0.162162	0.162162	0.123457	0.103896	0.173913	0.121622	0.164384	0.186667	0.222222	0.128571	0.173913	0.0821918	0.217949	0.2	0.176471	0.157143	0.126761	0.316667	0.173913	0.178082	0.126761
O=C(NC1(CCO)CCCCC1)C1=CC=CC2=NC=NN12	0.178082	0.164384	0.173913	0.162162	0.157895	0.164384	0.129412	0.0987654	0.233766	0.157895	0.168831	0.135135	0.149425	0.116883	0.157895	0.1375	0.164384	0.130952	0.144737	0.157143	0.118421	0.126582	0.158537	0.135802	0.1375	0.0769231	0.0843373	0.12	0.153846	0.153846	0.104651	0.1125	0.118421	0.0875	0.141026	0.1625	0.15	0.121622	0.118421	0.0921053	0.151163	0.142857	0.12	0.133333	0.135135	0.136986	0.118421	0.139241	0.135135
O=C(NCC1=NC=CC=C1O)C1=NC=NC2=C1C=CN2	0.133333	0.135135	0.142857	0.231884	0.16	0.150685	0.17284	0.142857	0.160494	0.144737	0.171053	0.202899	0.151163	0.103896	0.175676	0.267606	0.183099	0.160494	0.283582	0.142857	0.183099	0.205479	0.189873	0.151899	0.139241	0.0641026	0.0853659	0.152778	0.171053	0.171053	0.105882	0.0864198	0.150685	0.102564	0.173333	0.194805	0.166667	0.123288	0.150685	0.0649351	0.180723	0.175676	0.152778	0.135135	0.106667	0.28125	0.150685	0.171053	0.106667
NC(=O)NC1=CC=C(C(=O)NC[C@H]2CCCC[C@H]2O)C=C1	0.140845	0.126761	0.151515	0.140845	0.121622	0.142857	0.109756	0.0909091	0.111111	0.136986	0.118421	0.128571	0.117647	0.125	0.152778	0.116883	0.176471	0.111111	0.123288	0.151515	0.111111	0.12	0.139241	0.12987	0.131579	0.0821918	0.0897436	0.112676	0.118421	0.118421	0.097561	0.12	0.111111	0.0933333	0.12	0.157895	0.144737	0.114286	0.111111	0.0985915	0.13253	0.152778	0.112676	0.126761	0.128571	0.130435	0.111111	0.118421	0.128571
C1=CSC(CO[C@@H]2CCN(C3=NC=NC4=C3C=CN4)C2)=N1	0.134146	0.135802	0.142857	0.207792	0.144578	0.135802	0.119565	0.170732	0.0967742	0.0795455	0.114943	0.213333	0.126316	0.120482	0.17284	0.324324	0.164557	0.186047	0.287671	0.157895	0.210526	0.21519	0.186047	0.178571	0.126437	0.0963855	0.114943	0.181818	0.197531	0.182927	0.120879	0.103448	0.179487	0.13253	0.2	0.176471	0.164706	0.125	0.179487	0.0843373	0.177778	0.17284	0.181818	0.135802	0.123457	0.304348	0.179487	0.182927	0.123457
NC(=O)NC1=CC=C(C(=O)NCC2(O)CCCC2)C=C1	0.130435	0.115942	0.140625	0.130435	0.111111	0.132353	0.128205	0.08	0.12987	0.15942	0.123288	0.101449	0.135802	0.114286	0.142857	0.0921053	0.166667	0.0875	0.0972222	0.140625	0.084507	0.0945946	0.115385	0.105263	0.121622	0.0555556	0.0649351	0.0857143	0.108108	0.0933333	0.0740741	0.109589	0.084507	0.0675676	0.0945946	0.133333	0.135135	0.102941	0.084507	0.0869565	0.109756	0.126761	0.0857143	0.115942	0.117647	0.102941	0.084507	0.0933333	0.117647
O=C(O)C[C@@H](NC(=O)C1=NC=NC2=C1C=CN2)C1=CC=CC=C1Cl	0.139241	0.141026	0.164384	0.168831	0.179487	0.126582	0.204819	0.148148	0.32	0.314286	0.236842	0.189189	0.238095	0.097561	0.164557	0.25	0.171053	0.192771	0.3	0.118421	0.202703	0.223684	0.207317	0.142857	0.130952	0.0864198	0.105882	0.142857	0.189873	0.189873	0.151163	0.120482	0.141026	0.123457	0.192308	0.2125	0.156627	0.115385	0.186667	0.0875	0.197674	0.164557	0.142857	0.126582	0.1	0.26087	0.171053	0.189873	0.128205
O=C(N[C@H]1CC[C@@H](C(=O)O)C1)C1=NC=NC2=C1C=CN2	0.135135	0.136986	0.161765	0.183099	0.131579	0.121622	0.13253	0.175676	0.1625	0.146667	0.157895	0.223881	0.139535	0.12	0.194444	0.308824	0.202899	0.207792	0.349206	0.144928	0.238806	0.26087	0.24	0.2	0.155844	0.108108	0.128205	0.205882	0.222222	0.222222	0.148148	0.101266	0.202899	0.148649	0.225352	0.246575	0.184211	0.140845	0.202899	0.08	0.227848	0.228571	0.205882	0.136986	0.123288	0.35	0.202899	0.222222	0.123288
CNC(=O)NC1=CC=C(C(=O)N2CCC[C@@](C)(C(=O)O)C2)C=C1	0.133333	0.12	0.15942	0.118421	0.115385	0.12	0.104651	0.060241	0.119048	0.12987	0.0987654	0.0779221	0.1	0.133333	0.144737	0.0843373	0.135135	0.0930233	0.102564	0.142857	0.105263	0.1	0.13253	0.109756	0.139241	0.0779221	0.0853659	0.0921053	0.0987654	0.0987654	0.0930233	0.113924	0.0909091	0.0886076	0.1	0.121951	0.1375	0.123288	0.0909091	0.108108	0.126437	0.115385	0.0921053	0.135135	0.121622	0.108108	0.0909091	0.1125	0.121622
O=C(NCC[C@@H]1CCCS1(=O)=O)C1=NC=NC2=C1NC=N2	0.125	0.126582	0.133333	0.153846	0.108434	0.1125	0.136364	0.120482	0.125	0.108434	0.205128	0.157895	0.130435	0.168831	0.164557	0.158537	0.186667	0.137931	0.166667	0.164384	0.126582	0.120482	0.164706	0.170732	0.1875	0.1	0.119048	0.173333	0.146341	0.160494	0.11236	0.107143	0.155844	0.1375	0.148148	0.182927	0.156627	0.175676	0.171053	0.0875	0.157303	0.194805	0.157895	0.186667	0.157895	0.175676	0.155844	0.146341	0.157895
C1=NC(N2CCC23CNC3)=C2C=CNC2=N1	0.161765	0.164179	0.174603	0.215385	0.140845	0.147059	0.0853659	0.171429	0.0864198	0.08	0.106667	0.184615	0.0941176	0.161765	0.191176	0.292308	0.2	0.173333	0.311475	0.174603	0.21875	0.223881	0.173333	0.164384	0.135135	0.084507	0.106667	0.184615	0.185714	0.185714	0.113924	0.123288	0.181818	0.126761	0.188406	0.178082	0.180556	0.151515	0.2	0.101449	0.164557	0.173913	0.184615	0.147059	0.149254	0.333333	0.181818	0.185714	0.149254
NC(=O)NC1=CC=C(C(=O)N2CC(CO)C2)C=C1	0.132353	0.117647	0.142857	0.132353	0.112676	0.134328	0.101266	0.0958904	0.116883	0.128571	0.140845	0.119403	0.109756	0.132353	0.144928	0.123288	0.1875	0.116883	0.130435	0.16129	0.117647	0.126761	0.146667	0.136986	0.123288	0.0869565	0.0945946	0.119403	0.125	0.125	0.102564	0.111111	0.117647	0.0985915	0.126761	0.183099	0.136986	0.104478	0.117647	0.0882353	0.139241	0.179104	0.119403	0.117647	0.136364	0.138462	0.117647	0.125	0.136364
O=C(NCC[C@H]1CCC[C@@H]1O)C1=NC=NC2=C1C=CN2	0.142857	0.144737	0.152778	0.189189	0.125	0.12987	0.139535	0.166667	0.141176	0.153846	0.164557	0.211268	0.146067	0.128205	0.2	0.291667	0.208333	0.182927	0.308824	0.152778	0.225352	0.22973	0.2125	0.189873	0.1625	0.102564	0.121951	0.194444	0.194805	0.194805	0.127907	0.109756	0.191781	0.141026	0.197368	0.217949	0.189873	0.148649	0.191781	0.0897436	0.202381	0.216216	0.194444	0.16	0.131579	0.328125	0.191781	0.194805	0.131579
O=C(NC[C@H]1CCS1(=O)=O)C1=NC=NC2=C1C=CN2	0.146667	0.148649	0.157143	0.194444	0.128205	0.133333	0.142857	0.171053	0.130952	0.142857	0.168831	0.217391	0.149425	0.131579	0.205479	0.3	0.214286	0.1875	0.318182	0.157143	0.231884	0.236111	0.217949	0.194805	0.166667	0.105263	0.125	0.2	0.2	0.2	0.130952	0.1125	0.197183	0.144737	0.202703	0.223684	0.194805	0.152778	0.197183	0.0921053	0.207317	0.222222	0.2	0.164384	0.135135	0.33871	0.197183	0.2	0.135135
NC(=O)NC1=CC=C(C(=O)N2CC=C(Br)CC2)C=C1	0.15942	0.144928	0.171875	0.15942	0.138889	0.161765	0.0843373	0.0779221	0.1125	0.123288	0.12	0.0985915	0.105882	0.15942	0.171429	0.118421	0.19697	0.1125	0.125	0.171875	0.112676	0.121622	0.141026	0.162162	0.180556	0.0985915	0.0909091	0.147059	0.12	0.12	0.0987654	0.152778	0.144928	0.125	0.121622	0.16	0.162162	0.166667	0.112676	0.132353	0.134146	0.15493	0.114286	0.128571	0.181818	0.132353	0.112676	0.12	0.147059
O=C1C[C@H](CNC(=O)C2=NC=NC3=C2C=CN3)CN1	0.175676	0.178082	0.188406	0.26087	0.171053	0.178082	0.154762	0.168831	0.142857	0.141026	0.166667	0.231884	0.16092	0.175676	0.236111	0.295775	0.246377	0.185185	0.313433	0.205882	0.228571	0.232877	0.21519	0.192308	0.194805	0.103896	0.123457	0.197183	0.197368	0.197368	0.129412	0.139241	0.194444	0.142857	0.2	0.220779	0.24	0.183099	0.194444	0.12	0.219512	0.219178	0.197183	0.194444	0.164384	0.333333	0.194444	0.197368	0.164384
FC1=CC=CC=C1CO[C@H]1CCCN(C2=NC=NC3=C2C=CN3)C1	0.1875	0.236842	0.184211	0.217949	0.154762	0.160494	0.129032	0.195122	0.130435	0.102273	0.11236	0.223684	0.147368	0.130952	0.182927	0.282051	0.175	0.238095	0.315068	0.153846	0.205128	0.240506	0.209302	0.174419	0.136364	0.0941176	0.125	0.177215	0.222222	0.207317	0.155556	0.126437	0.175	0.129412	0.225	0.2	0.174419	0.135802	0.175	0.0952381	0.2	0.168675	0.177215	0.160494	0.134146	0.295775	0.175	0.207317	0.134146
C1=CC=C(O[C@@H]2CCCN(C3=NC=NC4=C3C=CN4)C2)C=C1	0.173333	0.191781	0.220588	0.239437	0.168831	0.175676	0.101124	0.181818	0.114943	0.097561	0.108434	0.246377	0.108696	0.157895	0.2	0.309859	0.191781	0.24359	0.369231	0.169014	0.225352	0.28169	0.24359	0.189873	0.1625	0.102564	0.121951	0.194444	0.260274	0.243243	0.168675	0.123457	0.191781	0.141026	0.263889	0.233766	0.189873	0.164384	0.191781	0.103896	0.231707	0.184211	0.194444	0.16	0.146667	0.328125	0.191781	0.243243	0.146667
OC1(CCNC2=NC=NC3=C2C=CN3)CCC1	0.140845	0.142857	0.151515	0.227273	0.152778	0.15942	0.123457	0.2	0.111111	0.121622	0.133333	0.215385	0.144578	0.125	0.220588	0.323077	0.230769	0.184211	0.344262	0.151515	0.25	0.253731	0.2	0.175676	0.146667	0.0821918	0.103896	0.19697	0.214286	0.197183	0.111111	0.12	0.19403	0.123288	0.2	0.205479	0.208333	0.147059	0.19403	0.0985915	0.189873	0.202899	0.19697	0.15942	0.128571	0.368421	0.19403	0.197183	0.128571
C1=NC(N2CC[C@@]23CCOC3)=C2C=CNC2=N1	0.152778	0.171429	0.164179	0.202899	0.133333	0.138889	0.0813953	0.194444	0.0952381	0.0897436	0.101266	0.173913	0.0898876	0.152778	0.180556	0.275362	0.188406	0.164557	0.292308	0.164179	0.205882	0.211268	0.164557	0.141026	0.128205	0.08	0.101266	0.173913	0.175676	0.175676	0.108434	0.116883	0.171429	0.12	0.178082	0.168831	0.171053	0.142857	0.188406	0.0958904	0.156627	0.164384	0.173913	0.138889	0.140845	0.311475	0.171429	0.175676	0.140845
CC(C)[C@H](CO)NC1=NC=NC2=C1C=C(C1=CN(C)N=C1C#N)N2	0.104651	0.105882	0.111111	0.1875	0.114943	0.119048	0.141304	0.166667	0.130435	0.0777778	0.11236	0.1625	0.135417	0.144578	0.24359	0.149425	0.160494	0.168539	0.156627	0.125	0.105882	0.101124	0.223529	0.174419	0.111111	0.0941176	0.0879121	0.1625	0.2375	0.151163	0.0721649	0.101124	0.236842	0.103448	0.166667	0.146067	0.231707	0.108434	0.160494	0.0952381	0.213483	0.168675	0.24	0.119048	0.134146	0.179487	0.236842	0.222222	0.134146
CC(C)(CNC1=NC=NC2=C1C=CN2)C1=CC=CC=C1	0.126761	0.144928	0.171875	0.212121	0.138889	0.161765	0.111111	0.185714	0.1125	0.108108	0.12	0.238095	0.105882	0.0958904	0.188406	0.328125	0.179104	0.219178	0.396552	0.119403	0.234375	0.276923	0.236111	0.162162	0.118421	0.0833333	0.135135	0.2	0.235294	0.235294	0.171053	0.121622	0.19697	0.125	0.238806	0.225352	0.211268	0.115942	0.19697	0.084507	0.256757	0.188406	0.2	0.144928	0.0985915	0.375	0.19697	0.253731	0.0985915
C[C@@](O)(CNC1=NC=NC2=C1C=CN2)[C@@H]1CCCCO1	0.125	0.126582	0.133333	0.2	0.135802	0.141026	0.111111	0.207792	0.0879121	0.108434	0.119048	0.222222	0.130435	0.125	0.210526	0.319444	0.202703	0.192771	0.338235	0.133333	0.253521	0.24	0.222222	0.2	0.144578	0.113924	0.160494	0.222222	0.205128	0.205128	0.151163	0.134146	0.219178	0.151899	0.207792	0.2125	0.230769	0.12987	0.219178	0.101266	0.240964	0.226667	0.222222	0.155844	0.113924	0.380952	0.219178	0.220779	0.113924
CC1(C)CCC[C@@]1(O)CNC1=NC=NC2=C1C=CN2	0.136986	0.138889	0.147059	0.220588	0.148649	0.15493	0.120482	0.194444	0.0952381	0.103896	0.12987	0.208955	0.127907	0.121622	0.231884	0.313433	0.223881	0.179487	0.333333	0.147059	0.242424	0.228571	0.210526	0.186667	0.157895	0.0945946	0.115385	0.208955	0.208333	0.191781	0.108434	0.116883	0.205882	0.135135	0.194444	0.2	0.219178	0.142857	0.205882	0.111111	0.2	0.214286	0.208955	0.171429	0.125	0.37931	0.205882	0.208333	0.125
CN(CC1(O)CCCC1)C1=NC=NC2=C1C=CN2	0.15493	0.140845	0.149254	0.188406	0.12	0.125	0.135802	0.164384	0.123457	0.12	0.131579	0.176471	0.142857	0.123288	0.2	0.26087	0.191176	0.151899	0.276923	0.149254	0.208955	0.197183	0.181818	0.157895	0.144737	0.0810811	0.102564	0.176471	0.178082	0.162162	0.0963855	0.103896	0.173913	0.121622	0.164384	0.171053	0.189189	0.128571	0.173913	0.0972222	0.17284	0.183099	0.176471	0.157143	0.126761	0.316667	0.173913	0.178082	0.126761
C[C@H](C(=O)NC1=NC=NC2=C1C=CN2)C1=CC=CC=C1	0.138889	0.157143	0.184615	0.223881	0.150685	0.173913	0.164557	0.180556	0.166667	0.166667	0.178082	0.25	0.142857	0.108108	0.235294	0.338462	0.227273	0.22973	0.40678	0.132353	0.246154	0.287879	0.28169	0.205479	0.16	0.0958904	0.116883	0.212121	0.246377	0.246377	0.151899	0.103896	0.208955	0.136986	0.25	0.271429	0.222222	0.128571	0.208955	0.0972222	0.266667	0.235294	0.212121	0.140845	0.111111	0.385965	0.208955	0.264706	0.111111
C[C@H](NC1=NC=NC2=C1C=CN2)C(C)(C)C1=CC=CC=C1	0.125	0.142857	0.169231	0.208955	0.136986	0.15942	0.109756	0.183099	0.111111	0.106667	0.118421	0.234375	0.104651	0.109589	0.185714	0.323077	0.176471	0.216216	0.389831	0.117647	0.230769	0.272727	0.232877	0.16	0.116883	0.0821918	0.118421	0.19697	0.25	0.231884	0.153846	0.105263	0.19403	0.123288	0.235294	0.222222	0.208333	0.114286	0.19403	0.0833333	0.253333	0.185714	0.19697	0.126761	0.0972222	0.368421	0.19403	0.25	0.0972222
CN(C)C[C@](C)(O)CNC1=NC=NC2=C1C=CN2	0.108108	0.109589	0.115942	0.188406	0.12	0.125	0.121951	0.180556	0.0963855	0.0909091	0.131579	0.19403	0.116279	0.0933333	0.217391	0.298507	0.191176	0.166667	0.31746	0.115942	0.227273	0.214286	0.213333	0.173333	0.12987	0.0810811	0.131579	0.19403	0.178082	0.178082	0.123457	0.118421	0.191176	0.121622	0.180556	0.186667	0.239437	0.112676	0.191176	0.0821918	0.233766	0.2	0.19403	0.140845	0.0958904	0.362069	0.191176	0.194444	0.0958904
C[C@@](O)(CNC1=NC=NC2=C1C=CN2)C1CCC1	0.135135	0.136986	0.144928	0.217391	0.146667	0.152778	0.119048	0.208333	0.0941176	0.116883	0.142857	0.242424	0.126437	0.12	0.228571	0.348485	0.220588	0.207792	0.370968	0.144928	0.276923	0.26087	0.24	0.216216	0.155844	0.123288	0.173333	0.242424	0.222222	0.222222	0.1625	0.144737	0.238806	0.164384	0.225352	0.22973	0.25	0.140845	0.238806	0.109589	0.25974	0.246377	0.242424	0.169014	0.123288	0.421053	0.238806	0.239437	0.123288
C[C@H](NC1=NC=NC2=C1C=CN2)[C@](C)(O)C1=CC=CC=C1	0.121622	0.138889	0.164179	0.202899	0.133333	0.15493	0.120482	0.178082	0.121951	0.118421	0.12987	0.227273	0.114943	0.0921053	0.197183	0.313433	0.188406	0.210526	0.377049	0.114286	0.223881	0.264706	0.243243	0.171053	0.128205	0.08	0.115385	0.191176	0.242857	0.225352	0.15	0.102564	0.188406	0.12	0.228571	0.232877	0.219178	0.111111	0.188406	0.0810811	0.263158	0.197183	0.191176	0.123288	0.0945946	0.355932	0.188406	0.242857	0.0945946
C[C@@](O)(CNC1=NC=NC2=C1C=CN2)C1CCCC1	0.135135	0.136986	0.144928	0.217391	0.146667	0.152778	0.119048	0.208333	0.0941176	0.102564	0.142857	0.242424	0.126437	0.12	0.228571	0.348485	0.220588	0.207792	0.370968	0.144928	0.276923	0.26087	0.24	0.216216	0.155844	0.123288	0.173333	0.242424	0.222222	0.222222	0.1625	0.144737	0.238806	0.164384	0.225352	0.22973	0.25	0.140845	0.238806	0.109589	0.25974	0.246377	0.242424	0.169014	0.123288	0.421053	0.238806	0.239437	0.123288
CC1(C)CC[C@](O)(CNC2=NC=NC3=C2C=CN3)C1	0.135135	0.121622	0.128571	0.2	0.146667	0.136986	0.119048	0.208333	0.0941176	0.102564	0.128205	0.205882	0.139535	0.105263	0.211268	0.308824	0.202899	0.192308	0.328125	0.128571	0.238806	0.225352	0.207792	0.184211	0.141026	0.0933333	0.113924	0.205882	0.205479	0.189189	0.107143	0.101266	0.202899	0.133333	0.191781	0.197368	0.2	0.125	0.202899	0.0945946	0.197531	0.211268	0.205882	0.152778	0.108108	0.372881	0.202899	0.205479	0.108108
CC(C)[C@](C)(O)CNC1=NC=NC2=C1C=CN2	0.111111	0.112676	0.119403	0.19403	0.123288	0.128571	0.153846	0.185714	0.1125	0.108108	0.150685	0.2	0.13253	0.0958904	0.205882	0.307692	0.19697	0.171053	0.327869	0.119403	0.234375	0.220588	0.202703	0.178082	0.133333	0.0833333	0.135135	0.21875	0.183099	0.183099	0.126582	0.121622	0.19697	0.140845	0.185714	0.191781	0.246377	0.115942	0.19697	0.084507	0.24	0.205882	0.2	0.144928	0.0985915	0.375	0.19697	0.2	0.0985915
O[C@@]1(CNC2=C3C=CNC3=NC=N2)C[C@@H]2CC[C@@H]1C2	0.115385	0.116883	0.123288	0.191781	0.126582	0.131579	0.114943	0.2	0.0909091	0.0987654	0.123457	0.231884	0.122222	0.101266	0.186667	0.333333	0.194444	0.2	0.353846	0.138889	0.246377	0.25	0.21519	0.192308	0.121951	0.103896	0.123457	0.214286	0.22973	0.213333	0.129412	0.097561	0.211268	0.142857	0.216216	0.220779	0.177215	0.12	0.211268	0.0769231	0.204819	0.219178	0.214286	0.131579	0.103896	0.377049	0.211268	0.213333	0.103896
C[C@H]1CC[C@](O)(CNC2=NC=NC3=C2C=CN3)C1	0.116883	0.118421	0.125	0.194444	0.128205	0.133333	0.116279	0.202703	0.091954	0.1	0.125	0.235294	0.123596	0.102564	0.205479	0.338235	0.197183	0.217949	0.380952	0.125	0.287879	0.271429	0.25	0.226667	0.1375	0.135135	0.153846	0.253731	0.25	0.232877	0.144578	0.0987654	0.25	0.175676	0.236111	0.24	0.194805	0.121622	0.25	0.0921053	0.2375	0.257143	0.253731	0.148649	0.105263	0.431034	0.25	0.25	0.105263
C[C@@H](CNC1=NC=NC2=C1C=CN2)C1=CC=CC=C1	0.126761	0.144928	0.171875	0.212121	0.15493	0.179104	0.139241	0.185714	0.155844	0.15493	0.150685	0.238095	0.119048	0.0958904	0.188406	0.328125	0.19697	0.219178	0.396552	0.119403	0.234375	0.276923	0.236111	0.162162	0.118421	0.0833333	0.12	0.21875	0.235294	0.253731	0.155844	0.0921053	0.19697	0.140845	0.238806	0.242857	0.178082	0.115942	0.215385	0.084507	0.223684	0.205882	0.2	0.144928	0.0985915	0.375	0.19697	0.253731	0.0985915
O=C(NCCC1=CC=NN=C1)C1=NC=NC2=C1C=CN2	0.131579	0.133333	0.140845	0.194444	0.142857	0.148649	0.156627	0.141026	0.158537	0.128205	0.184211	0.183099	0.149425	0.131579	0.189189	0.263889	0.197183	0.158537	0.279412	0.157143	0.197183	0.202703	0.1875	0.164557	0.151899	0.0769231	0.097561	0.166667	0.168831	0.168831	0.104651	0.1125	0.164384	0.115385	0.171053	0.192308	0.179487	0.152778	0.164384	0.0779221	0.178571	0.189189	0.166667	0.164384	0.12	0.296875	0.164384	0.168831	0.12
O=S1(=O)CC[C@@](O)(CNC2=NC=NC3=C2C=CN3)C1	0.131579	0.133333	0.140845	0.211268	0.142857	0.148649	0.116279	0.186667	0.104651	0.113924	0.139241	0.217391	0.123596	0.116883	0.205479	0.318841	0.214286	0.1875	0.338462	0.140845	0.231884	0.236111	0.202532	0.179487	0.1375	0.0909091	0.111111	0.2	0.232877	0.216216	0.117647	0.1125	0.197183	0.12987	0.202703	0.207792	0.194805	0.136986	0.197183	0.0921053	0.192771	0.205479	0.2	0.148649	0.12	0.360656	0.197183	0.2	0.12
CN(CC1(O)CCCCC1)C1=NC=NC2=C1C=CN2	0.152778	0.138889	0.147059	0.185714	0.118421	0.123288	0.134146	0.162162	0.121951	0.118421	0.12987	0.173913	0.141176	0.121622	0.197183	0.257143	0.188406	0.15	0.272727	0.147059	0.205882	0.194444	0.179487	0.155844	0.142857	0.08	0.101266	0.173913	0.175676	0.16	0.0952381	0.102564	0.171429	0.12	0.162162	0.168831	0.186667	0.126761	0.171429	0.0958904	0.170732	0.180556	0.173913	0.15493	0.125	0.311475	0.171429	0.175676	0.125
CC[C@@](C)(O)CNC1=NC=NC2=C1C=CN2	0.112676	0.114286	0.121212	0.19697	0.125	0.130435	0.141026	0.188406	0.1	0.0945946	0.136986	0.203125	0.134146	0.0972222	0.208955	0.3125	0.2	0.173333	0.333333	0.121212	0.238095	0.223881	0.205479	0.180556	0.135135	0.084507	0.136986	0.203125	0.185714	0.185714	0.128205	0.123288	0.2	0.126761	0.188406	0.194444	0.231884	0.117647	0.2	0.0857143	0.226667	0.208955	0.203125	0.164179	0.1	0.381818	0.2	0.202899	0.1
CC(C)(O)CNC1=NC=NC2=C1C=CN2	0.117647	0.119403	0.126984	0.206349	0.130435	0.136364	0.131579	0.19697	0.103896	0.0985915	0.142857	0.213115	0.125	0.101449	0.21875	0.327869	0.209677	0.180556	0.350877	0.126984	0.25	0.234375	0.214286	0.188406	0.140845	0.0882353	0.142857	0.213115	0.19403	0.19403	0.133333	0.128571	0.209677	0.132353	0.19697	0.202899	0.242424	0.123077	0.209677	0.0895522	0.236111	0.21875	0.213115	0.153846	0.104478	0.403846	0.209677	0.212121	0.104478
C[C@@](CO)(CNC1=NC=NC2=C1C=CN2)C1=CC=CC=C1	0.12	0.152778	0.161765	0.2	0.131579	0.152778	0.119048	0.175676	0.120482	0.116883	0.142857	0.223881	0.113636	0.0909091	0.194444	0.308824	0.185714	0.207792	0.370968	0.128571	0.220588	0.26087	0.24	0.168831	0.126582	0.0789474	0.128205	0.188406	0.222222	0.222222	0.1625	0.115385	0.185714	0.118421	0.225352	0.22973	0.232877	0.109589	0.185714	0.08	0.276316	0.194444	0.188406	0.136986	0.108108	0.35	0.185714	0.239437	0.108108
O=C(NCCC1=CNN=N1)C1=NC=NC2=C1C=CN2	0.116883	0.118421	0.125	0.162162	0.1	0.103896	0.156627	0.141026	0.144578	0.128205	0.184211	0.166667	0.149425	0.102564	0.189189	0.246575	0.214286	0.144578	0.26087	0.125	0.180556	0.186667	0.1875	0.164557	0.151899	0.0632911	0.097561	0.183099	0.168831	0.184211	0.104651	0.0853659	0.148649	0.115385	0.155844	0.207792	0.179487	0.121622	0.180556	0.0641026	0.178571	0.205479	0.150685	0.133333	0.105263	0.276923	0.148649	0.153846	0.105263
COC(=O)[C@H]1C[C@@H](O)[C@@H](NC2=NC=NC3=C2C=CN3)C1	0.12987	0.131579	0.138889	0.208333	0.155844	0.146667	0.141176	0.216216	0.103448	0.1125	0.1375	0.25	0.16092	0.115385	0.271429	0.333333	0.228571	0.2	0.353846	0.138889	0.264706	0.25	0.28	0.256757	0.194805	0.118421	0.1375	0.231884	0.22973	0.213333	0.129412	0.111111	0.228571	0.157895	0.216216	0.236842	0.24	0.135135	0.228571	0.105263	0.25	0.253521	0.231884	0.146667	0.118421	0.4	0.228571	0.22973	0.118421
O=C(O)[C@@H]1C[C@@H]2CN(C3=NC=NC4=C3C=CN4)C[C@@H]2C1	0.152778	0.15493	0.181818	0.202899	0.148649	0.138889	0.120482	0.178082	0.135802	0.133333	0.16	0.208955	0.127907	0.136986	0.214286	0.313433	0.223881	0.210526	0.354839	0.164179	0.242424	0.264706	0.243243	0.202703	0.157895	0.109589	0.12987	0.208955	0.225352	0.225352	0.15	0.116883	0.223881	0.150685	0.228571	0.25	0.202703	0.142857	0.205882	0.0958904	0.230769	0.231884	0.208955	0.138889	0.140845	0.355932	0.205882	0.225352	0.140845
C[C@@](O)(CNC1=NC=NC2=C1C=CN2)C1=CC=CO1	0.116883	0.118421	0.125	0.211268	0.128205	0.133333	0.129412	0.202703	0.104651	0.113924	0.125	0.217391	0.123596	0.0886076	0.189189	0.3	0.180556	0.1875	0.318182	0.125	0.214286	0.219178	0.202532	0.164557	0.123457	0.0769231	0.139241	0.183099	0.184211	0.184211	0.144578	0.126582	0.180556	0.115385	0.202703	0.192308	0.210526	0.106667	0.180556	0.0779221	0.222222	0.189189	0.2	0.133333	0.0909091	0.33871	0.180556	0.216216	0.0909091
COC(=O)[C@](C)(O)CNC1=NC=NC2=C1C=CN2	0.121622	0.123288	0.130435	0.202899	0.133333	0.138889	0.1625	0.178082	0.121951	0.118421	0.16	0.208955	0.154762	0.106667	0.268657	0.313433	0.223881	0.179487	0.333333	0.130435	0.242424	0.228571	0.260274	0.236111	0.189189	0.0945946	0.144737	0.208955	0.208333	0.191781	0.135802	0.131579	0.205882	0.135135	0.194444	0.216216	0.271429	0.126761	0.205882	0.0958904	0.263158	0.231884	0.208955	0.15493	0.109589	0.37931	0.205882	0.208333	0.109589
C[C@](O)(CNC1=NC=NC2=C1C=CN2)C(=O)O	0.126761	0.128571	0.153846	0.212121	0.138889	0.144928	0.153846	0.185714	0.141026	0.138889	0.166667	0.21875	0.146341	0.111111	0.242424	0.328125	0.234375	0.202703	0.372881	0.136364	0.253968	0.257576	0.253521	0.211268	0.164384	0.0985915	0.150685	0.21875	0.217391	0.217391	0.155844	0.136986	0.215385	0.140845	0.220588	0.242857	0.264706	0.132353	0.215385	0.1	0.273973	0.242424	0.21875	0.161765	0.114286	0.4	0.215385	0.235294	0.114286
OC1(CN(CC2=CC=CC=C2)C2=NC=NC3=C2C=CN3)CCCC1	0.142857	0.16	0.185714	0.189189	0.125	0.144737	0.126437	0.151899	0.127907	0.139241	0.121951	0.194444	0.133333	0.113924	0.168831	0.256757	0.175676	0.182927	0.308824	0.136986	0.175676	0.22973	0.197531	0.13253	0.120482	0.0617284	0.0823529	0.146667	0.210526	0.194805	0.127907	0.0963855	0.144737	0.0987654	0.197368	0.202532	0.160494	0.118421	0.144737	0.0759494	0.188235	0.153846	0.146667	0.12987	0.116883	0.268657	0.144737	0.194805	0.116883
O=C1OCC[C@@]12CCCN2C1=NC=NC2=C1C=CN2	0.191781	0.194444	0.205882	0.242857	0.171053	0.178082	0.0898876	0.168831	0.0909091	0.1125	0.109756	0.197183	0.0978261	0.191781	0.219178	0.295775	0.228571	0.185185	0.313433	0.205882	0.228571	0.232877	0.185185	0.1625	0.164557	0.103896	0.123457	0.197183	0.197368	0.197368	0.129412	0.153846	0.194444	0.142857	0.2	0.189873	0.207792	0.183099	0.211268	0.135135	0.176471	0.186667	0.197183	0.178082	0.180556	0.333333	0.194444	0.197368	0.180556
C[C@@](O)(CNC1=NC=NC2=C1C=CN2)[C@H]1CCCOC1	0.125	0.126582	0.133333	0.2	0.135802	0.141026	0.111111	0.24	0.0879121	0.108434	0.13253	0.222222	0.11828	0.111111	0.210526	0.319444	0.202703	0.192771	0.338235	0.133333	0.253521	0.24	0.222222	0.2	0.144578	0.113924	0.160494	0.222222	0.205128	0.205128	0.151163	0.134146	0.219178	0.151899	0.207792	0.2125	0.230769	0.12987	0.219178	0.101266	0.240964	0.226667	0.222222	0.155844	0.113924	0.380952	0.219178	0.220779	0.113924
O=C(O)[C@@H](CC1=CC=CC=C1)NC1=NC=NC2=C1C=CN2	0.136986	0.15493	0.181818	0.220588	0.148649	0.171429	0.1625	0.178082	0.179487	0.180556	0.191781	0.246154	0.154762	0.106667	0.214286	0.333333	0.223881	0.226667	0.4	0.130435	0.223881	0.283582	0.260274	0.186667	0.142857	0.08	0.101266	0.191176	0.26087	0.242857	0.15	0.102564	0.188406	0.12	0.246377	0.267606	0.202703	0.126761	0.188406	0.0810811	0.246753	0.214286	0.191176	0.138889	0.125	0.355932	0.188406	0.242857	0.109589
CC1=CC=CC(C(=O)NCC2=CC=NC3=C2C=CN3)=C1	0.131579	0.118421	0.125	0.162162	0.113924	0.133333	0.21519	0.1125	0.1875	0.173333	0.168831	0.150685	0.204819	0.131579	0.173333	0.213333	0.133333	0.130952	0.225352	0.191176	0.197183	0.186667	0.1875	0.121951	0.1375	0.0909091	0.097561	0.12	0.139241	0.125	0.104651	0.0853659	0.133333	0.101266	0.126582	0.148148	0.164557	0.106667	0.118421	0.0921053	0.178571	0.142857	0.150685	0.148649	0.150685	0.238806	0.133333	0.168831	0.150685
O=C(NCC1=CC=NC2=C1C=CN2)C1CCOCC1	0.103896	0.105263	0.111111	0.164384	0.12987	0.12	0.17284	0.157895	0.13253	0.16	0.155844	0.185714	0.164706	0.118421	0.144737	0.25	0.150685	0.146341	0.264706	0.176471	0.235294	0.222222	0.175	0.151899	0.139241	0.106667	0.126582	0.152778	0.155844	0.155844	0.13253	0.1	0.150685	0.131579	0.157895	0.179487	0.1375	0.123288	0.150685	0.0789474	0.166667	0.175676	0.152778	0.150685	0.121622	0.28125	0.150685	0.155844	0.121622
O=C(NCC1=CC=NC2=C1C=CN2)C1=CC=CC=C1F	0.135135	0.185714	0.128571	0.166667	0.116883	0.136986	0.236842	0.12987	0.207792	0.194444	0.189189	0.171429	0.225	0.105263	0.131579	0.219178	0.152778	0.1625	0.25	0.161765	0.185714	0.208333	0.1625	0.111111	0.126582	0.0649351	0.1	0.108108	0.142857	0.142857	0.134146	0.101266	0.106667	0.0897436	0.144737	0.181818	0.125	0.109589	0.106667	0.0657895	0.154762	0.146667	0.108108	0.136986	0.108108	0.227273	0.106667	0.142857	0.108108
O=C(NCC1=CC=NC2=C1C=CN2)C1=CC=CN=C1	0.106667	0.108108	0.114286	0.185714	0.164384	0.171429	0.207792	0.102564	0.164557	0.164384	0.208333	0.157143	0.168675	0.136986	0.133333	0.239437	0.138889	0.135802	0.253731	0.181818	0.188406	0.211268	0.164557	0.1125	0.128205	0.0657895	0.0875	0.109589	0.144737	0.144737	0.121951	0.102564	0.108108	0.0909091	0.146667	0.168831	0.126582	0.126761	0.108108	0.0666667	0.156627	0.133333	0.109589	0.15493	0.125	0.230769	0.108108	0.144737	0.125
CC1=CC=CC=C1C(=O)NCC1=CC=NC2=C1C=CN2	0.105263	0.121622	0.128571	0.166667	0.116883	0.136986	0.236842	0.101266	0.1625	0.194444	0.189189	0.171429	0.225	0.105263	0.146667	0.236111	0.152778	0.134146	0.25	0.179104	0.202899	0.208333	0.177215	0.125	0.141026	0.0933333	0.1	0.123288	0.142857	0.142857	0.120482	0.0875	0.121622	0.103896	0.144737	0.181818	0.139241	0.109589	0.121622	0.0945946	0.168675	0.162162	0.138889	0.152778	0.108108	0.246154	0.121622	0.173333	0.108108
CC1=CC=C(C(=O)NCC2=CC=NC3=C2C=CN3)C=C1	0.0933333	0.0945946	0.1	0.15493	0.105263	0.109589	0.226667	0.103896	0.151899	0.150685	0.178082	0.142857	0.2	0.123288	0.150685	0.208333	0.140845	0.109756	0.220588	0.184615	0.208955	0.180556	0.151899	0.128205	0.144737	0.0958904	0.102564	0.126761	0.116883	0.116883	0.0963855	0.0897436	0.125	0.106667	0.118421	0.141026	0.142857	0.112676	0.125	0.0972222	0.144578	0.150685	0.142857	0.157143	0.126761	0.253968	0.125	0.146667	0.126761
O=C(NCC1=CC=NC2=C1C=CN2)C1=CC=CC(F)=C1	0.211268	0.148649	0.125	0.162162	0.113924	0.133333	0.230769	0.171053	0.217949	0.173333	0.168831	0.150685	0.234568	0.131579	0.157895	0.213333	0.133333	0.1875	0.225352	0.191176	0.180556	0.186667	0.17284	0.108434	0.123457	0.0632911	0.097561	0.105263	0.139241	0.125	0.117647	0.0987654	0.118421	0.0875	0.126582	0.148148	0.15	0.106667	0.103896	0.0641026	0.164706	0.128205	0.12	0.133333	0.150685	0.220588	0.118421	0.139241	0.150685
O=C(NCC1=CC=NC2=C1C=CN2)C1=CC=C(Cl)C=C1	0.0933333	0.0945946	0.1	0.15493	0.135135	0.109589	0.194805	0.103896	0.181818	0.235294	0.178082	0.142857	0.170732	0.123288	0.135135	0.208333	0.140845	0.109756	0.220588	0.184615	0.227273	0.180556	0.1375	0.113924	0.12987	0.0958904	0.116883	0.111111	0.116883	0.116883	0.123457	0.118421	0.109589	0.121622	0.118421	0.141026	0.128205	0.112676	0.140845	0.0972222	0.130952	0.135135	0.111111	0.140845	0.126761	0.234375	0.140845	0.116883	0.15942
NC(=O)NC1=CC=C(C(=O)NC[C@@H]2C[C@H]2CO)C=C1	0.128571	0.114286	0.138462	0.128571	0.109589	0.130435	0.126582	0.0933333	0.113924	0.140845	0.136986	0.115942	0.120482	0.112676	0.140845	0.105263	0.164179	0.1	0.111111	0.15625	0.0985915	0.108108	0.128205	0.118421	0.12	0.0694444	0.0779221	0.1	0.106667	0.106667	0.0864198	0.108108	0.0985915	0.0810811	0.108108	0.146667	0.133333	0.101449	0.0985915	0.0857143	0.121951	0.140845	0.1	0.114286	0.132353	0.117647	0.0985915	0.106667	0.132353
CC(C)[C@H](CCO)NC(=O)C1=CC=CC2=NC=NN12	0.150685	0.136986	0.144928	0.135135	0.131579	0.136986	0.175	0.0875	0.291667	0.178082	0.239437	0.123288	0.166667	0.0909091	0.146667	0.126582	0.136986	0.120482	0.133333	0.128571	0.106667	0.101266	0.1625	0.139241	0.126582	0.0789474	0.0864198	0.123288	0.128205	0.128205	0.0941176	0.0875	0.121622	0.0897436	0.12987	0.151899	0.139241	0.0945946	0.121622	0.08	0.154762	0.146667	0.123288	0.121622	0.108108	0.140845	0.121622	0.142857	0.108108
C[C@@H]1CC[C@@H](CO)N(C(=O)C2=NC=NC3=C2C=CN3)C1	0.141026	0.142857	0.150685	0.186667	0.123457	0.128205	0.137931	0.164557	0.126437	0.123457	0.177215	0.208333	0.144444	0.126582	0.213333	0.305556	0.205479	0.195122	0.323529	0.166667	0.275362	0.243243	0.240506	0.233766	0.175	0.144737	0.1625	0.242857	0.207792	0.207792	0.139535	0.108434	0.239437	0.184211	0.210526	0.230769	0.202532	0.146667	0.239437	0.102564	0.228916	0.263889	0.242857	0.173333	0.144737	0.387097	0.239437	0.223684	0.144737
C[C@H](CO)NC1=NC=NC2=C1C=CN2	0.117647	0.119403	0.126984	0.206349	0.130435	0.136364	0.146667	0.19697	0.118421	0.114286	0.176471	0.213115	0.139241	0.101449	0.21875	0.327869	0.209677	0.180556	0.350877	0.145161	0.25	0.234375	0.214286	0.188406	0.140845	0.0882353	0.111111	0.213115	0.212121	0.19403	0.103896	0.0972222	0.209677	0.132353	0.19697	0.202899	0.205882	0.123077	0.209677	0.0895522	0.202703	0.21875	0.213115	0.153846	0.121212	0.403846	0.209677	0.212121	0.121212
NC(=O)NC1=CC=C(C(=O)N[C@@H]2C[C@@H]2CO)C=C1	0.114286	0.1	0.123077	0.114286	0.0958904	0.115942	0.128205	0.0945946	0.12987	0.142857	0.138889	0.117647	0.121951	0.0985915	0.126761	0.106667	0.149254	0.101266	0.112676	0.140625	0.1	0.109589	0.12987	0.12	0.106667	0.0704225	0.0789474	0.101449	0.108108	0.108108	0.0875	0.0945946	0.1	0.0821918	0.109589	0.148649	0.12	0.0869565	0.1	0.0714286	0.123457	0.142857	0.101449	0.1	0.117647	0.119403	0.1	0.108108	0.117647
C[C@H]1C[C@H](C(=O)O)CN(C(=O)C2=CC=C(NC(N)=O)C=C2)C1	0.121622	0.108108	0.147059	0.121622	0.118421	0.123288	0.0941176	0.0886076	0.108434	0.118421	0.101266	0.109589	0.102273	0.121622	0.148649	0.113924	0.15493	0.121951	0.135135	0.130435	0.138889	0.131579	0.164557	0.155844	0.128205	0.109589	0.115385	0.140845	0.12987	0.12987	0.108434	0.102564	0.138889	0.12	0.131579	0.168831	0.141026	0.0958904	0.138889	0.0958904	0.156627	0.180556	0.140845	0.108108	0.109589	0.15942	0.138889	0.144737	0.109589
C[C@@H](O)C[C@H](C)NC(=O)C1=CC=C(NC(N)=O)C=C1	0.1	0.0857143	0.107692	0.1	0.0821918	0.101449	0.16	0.0666667	0.146667	0.161765	0.157143	0.0869565	0.151899	0.084507	0.128571	0.0789474	0.134328	0.075	0.0833333	0.107692	0.0857143	0.0810811	0.116883	0.106667	0.108108	0.056338	0.0657895	0.0869565	0.08	0.08	0.0617284	0.0810811	0.0857143	0.0684932	0.0810811	0.12	0.121622	0.0724638	0.0857143	0.0724638	0.111111	0.128571	0.0869565	0.101449	0.0869565	0.104478	0.0857143	0.0945946	0.0869565
O=C(NCC1=CC=CC=C1F)C1=NC=NC2=C1C=CN2	0.166667	0.220588	0.161765	0.183099	0.116883	0.136986	0.175	0.175676	0.192308	0.162162	0.173333	0.205882	0.180723	0.105263	0.178082	0.271429	0.185714	0.207792	0.307692	0.128571	0.185714	0.225352	0.207792	0.153846	0.141026	0.0649351	0.1	0.15493	0.189189	0.189189	0.134146	0.101266	0.152778	0.103896	0.191781	0.213333	0.168831	0.125	0.152778	0.0657895	0.197531	0.178082	0.15493	0.152778	0.108108	0.285714	0.152778	0.189189	0.108108
CNC(=O)NC1=CC=C(C(=O)NCC(C)(C)CC(=O)O)C=C1	0.0810811	0.0675676	0.102941	0.0666667	0.0649351	0.0675676	0.125	0.0506329	0.141026	0.15493	0.12	0.0684932	0.119048	0.0666667	0.108108	0.0625	0.0821918	0.0722892	0.08	0.0869565	0.0821918	0.0779221	0.126582	0.0886076	0.0897436	0.0540541	0.0769231	0.0684932	0.0769231	0.0769231	0.0853659	0.0779221	0.0675676	0.0657895	0.0779221	0.101266	0.131579	0.0547945	0.0675676	0.0547945	0.148148	0.0933333	0.0684932	0.0821918	0.0684932	0.084507	0.0675676	0.0909091	0.0833333
O=C(O)C[C@H](NC(=O)C1=CC=CC2=NC=CN12)C1=CC=C(F)C=C1F	0.192308	0.164557	0.142857	0.120482	0.130952	0.121951	0.256098	0.142857	0.672131	0.266667	0.182927	0.109756	0.38961	0.0813953	0.117647	0.101124	0.108434	0.186047	0.119048	0.113924	0.0823529	0.103448	0.146067	0.1	0.101124	0.0581395	0.0777778	0.0833333	0.127907	0.114943	0.108696	0.103448	0.0952381	0.0681818	0.116279	0.136364	0.11236	0.0843373	0.0823529	0.0588235	0.139785	0.104651	0.0963855	0.0952381	0.0963855	0.097561	0.0952381	0.127907	0.0963855
C[C@H](CCO)NC(=O)C1=CC=C(NC(N)=O)C=C1	0.1	0.0857143	0.107692	0.1	0.0821918	0.101449	0.16	0.0666667	0.146667	0.161765	0.227273	0.0869565	0.151899	0.084507	0.128571	0.0789474	0.134328	0.075	0.0833333	0.125	0.0857143	0.0810811	0.116883	0.106667	0.108108	0.056338	0.0657895	0.0869565	0.08	0.08	0.0617284	0.0810811	0.0857143	0.0684932	0.0810811	0.12	0.121622	0.0724638	0.0857143	0.0724638	0.111111	0.128571	0.0869565	0.101449	0.102941	0.104478	0.0857143	0.0945946	0.102941
CS(=O)(=O)[C@H]1CCN(C(=O)C2=CC=C(NC(N)=O)C=C2)C1	0.136986	0.123288	0.147059	0.136986	0.118421	0.138889	0.0941176	0.0886076	0.0952381	0.103896	0.101266	0.125	0.102273	0.136986	0.164384	0.128205	0.171429	0.121951	0.135135	0.147059	0.15493	0.131579	0.164557	0.171053	0.142857	0.140845	0.12987	0.157143	0.12987	0.12987	0.108434	0.116883	0.15493	0.135135	0.131579	0.168831	0.155844	0.111111	0.15493	0.142857	0.156627	0.197183	0.157143	0.138889	0.125	0.176471	0.15493	0.144737	0.125
CC(C)[C@@H](O)CNC(=O)C1=CC=CC2=NC=NN12	0.171429	0.157143	0.166667	0.138889	0.135135	0.140845	0.164557	0.0897436	0.263889	0.166667	0.162162	0.126761	0.156627	0.108108	0.150685	0.12987	0.140845	0.123457	0.136986	0.115942	0.109589	0.103896	0.166667	0.142857	0.12987	0.0810811	0.0886076	0.126761	0.131579	0.131579	0.0963855	0.0897436	0.125	0.0921053	0.133333	0.155844	0.142857	0.0972222	0.125	0.0821918	0.158537	0.150685	0.126761	0.125	0.0958904	0.144928	0.125	0.146667	0.0958904
NC(=O)NC1=CC=C(C(=O)N2C[C@H](C(=O)O)CCC23CCC3)C=C1	0.131579	0.118421	0.157143	0.131579	0.128205	0.133333	0.0786517	0.0853659	0.104651	0.113924	0.097561	0.12	0.0869565	0.116883	0.142857	0.123457	0.164384	0.130952	0.144737	0.140845	0.118421	0.141026	0.158537	0.135802	0.123457	0.105263	0.097561	0.12	0.153846	0.139241	0.117647	0.1125	0.118421	0.101266	0.141026	0.177215	0.135802	0.106667	0.118421	0.106667	0.151163	0.157895	0.12	0.103896	0.12	0.136986	0.118421	0.139241	0.12
O=C(O)C[C@@H](NC(=O)C1=NC=NC2=C1C=CN2)C1CCC(F)(F)CC1	0.134146	0.135802	0.142857	0.1625	0.104651	0.108434	0.183908	0.170732	0.214286	0.217949	0.182927	0.197368	0.188889	0.107143	0.17284	0.272727	0.179487	0.2	0.305556	0.128205	0.210526	0.230769	0.214286	0.178571	0.139535	0.0963855	0.127907	0.181818	0.197531	0.197531	0.146067	0.116279	0.179487	0.13253	0.2	0.219512	0.164706	0.125	0.179487	0.0714286	0.204545	0.202532	0.181818	0.135802	0.109756	0.304348	0.179487	0.197531	0.109756
O=C(NCC[C@H]1CCCC[C@H]1O)C1=CC=CC2=NC=NN12	0.191781	0.178082	0.188406	0.16	0.155844	0.162162	0.127907	0.111111	0.230769	0.155844	0.1375	0.164384	0.134831	0.115385	0.155844	0.164557	0.162162	0.156627	0.173333	0.138889	0.131579	0.139241	0.185185	0.1625	0.135802	0.103896	0.109756	0.148649	0.166667	0.166667	0.129412	0.111111	0.146667	0.113924	0.168831	0.189873	0.148148	0.12	0.146667	0.0909091	0.176471	0.171053	0.148649	0.131579	0.118421	0.166667	0.146667	0.166667	0.118421
C1=CC=C(CO[C@@H]2CCN(C3=NC=NC4=C3C=CN4)C2)N=C1	0.15	0.166667	0.175676	0.243243	0.175	0.197368	0.108696	0.17284	0.10989	0.0930233	0.116279	0.25	0.115789	0.121951	0.175	0.293333	0.181818	0.216867	0.328571	0.16	0.213333	0.266667	0.216867	0.180723	0.127907	0.097561	0.116279	0.216216	0.230769	0.230769	0.147727	0.104651	0.181818	0.148148	0.233766	0.222222	0.166667	0.141026	0.197368	0.0853659	0.206897	0.189873	0.184211	0.1375	0.125	0.308824	0.181818	0.21519	0.125
O[C@@]1(CNC2=C3C=CNC3=NC=N2)C[C@@H]2C=C[C@H]1C2	0.115385	0.116883	0.123288	0.191781	0.126582	0.131579	0.102273	0.2	0.0909091	0.0987654	0.123457	0.214286	0.10989	0.101266	0.186667	0.314286	0.194444	0.185185	0.333333	0.123288	0.228571	0.232877	0.2	0.177215	0.121951	0.0897436	0.109756	0.197183	0.213333	0.197368	0.116279	0.097561	0.194444	0.128205	0.2	0.205128	0.177215	0.12	0.194444	0.0769231	0.190476	0.202703	0.197183	0.131579	0.103896	0.354839	0.194444	0.197368	0.103896
CC(C)(O)[C@H](NC1=NC=NC2=C1C=CN2)C1=CC=CC=C1	0.123288	0.140845	0.166667	0.223881	0.150685	0.157143	0.135802	0.197183	0.1375	0.135135	0.146667	0.25	0.116279	0.108108	0.2	0.318182	0.191176	0.22973	0.383333	0.115942	0.227273	0.268657	0.246575	0.189189	0.12987	0.0810811	0.116883	0.19403	0.246377	0.228571	0.151899	0.103896	0.191176	0.121622	0.25	0.236111	0.222222	0.112676	0.191176	0.0821918	0.266667	0.2	0.19403	0.125	0.0958904	0.362069	0.191176	0.246377	0.0958904
O=C(NCCC1=CNN=C1)C1=NC=NC2=C1C=CN2	0.116883	0.118421	0.125	0.162162	0.113924	0.118421	0.156627	0.155844	0.144578	0.128205	0.184211	0.166667	0.149425	0.116883	0.189189	0.246575	0.197183	0.144578	0.26087	0.125	0.180556	0.186667	0.1875	0.164557	0.151899	0.0632911	0.097561	0.166667	0.168831	0.168831	0.104651	0.0987654	0.148649	0.115385	0.155844	0.192308	0.179487	0.136986	0.164384	0.0641026	0.178571	0.189189	0.150685	0.148649	0.105263	0.276923	0.148649	0.153846	0.105263
O=C(N[C@H](CC1=NN=NN1)C1=CC=CC=C1)C1=NC=NC2=C1C=CN2	0.120482	0.135802	0.157895	0.1625	0.104651	0.121951	0.211765	0.129412	0.214286	0.233766	0.24359	0.181818	0.175824	0.0941176	0.158537	0.240506	0.164557	0.172414	0.287671	0.113924	0.164557	0.21519	0.2	0.137931	0.126437	0.0581395	0.0777778	0.1375	0.182927	0.182927	0.120879	0.0909091	0.135802	0.0930233	0.185185	0.204819	0.151163	0.111111	0.135802	0.0588235	0.191011	0.158537	0.1375	0.121951	0.109756	0.25	0.135802	0.182927	0.0963855
O=C(NCCC1=NN=NN1)C1=NC=NC2=C1C=CN2	0.116883	0.118421	0.125	0.162162	0.1	0.103896	0.142857	0.141026	0.144578	0.128205	0.168831	0.166667	0.136364	0.102564	0.173333	0.246575	0.180556	0.144578	0.26087	0.125	0.180556	0.186667	0.17284	0.15	0.1375	0.0632911	0.0843373	0.150685	0.153846	0.153846	0.091954	0.0853659	0.148649	0.101266	0.155844	0.177215	0.164557	0.121622	0.148649	0.0641026	0.164706	0.173333	0.150685	0.133333	0.105263	0.276923	0.148649	0.153846	0.105263
C[C@@](O)(CNC1=NC=NC2=C1C=CN2)CC1CCCCC1	0.144737	0.146667	0.15493	0.225352	0.155844	0.162162	0.114943	0.2	0.0909091	0.0987654	0.123457	0.231884	0.122222	0.12987	0.236111	0.373134	0.228571	0.21519	0.375	0.15493	0.283582	0.267606	0.246753	0.223684	0.164557	0.133333	0.181818	0.25	0.22973	0.22973	0.170732	0.168831	0.246377	0.173333	0.232877	0.236842	0.256757	0.150685	0.246377	0.12	0.265823	0.253521	0.25	0.194444	0.133333	0.423729	0.246377	0.246575	0.133333
C[C@@](O)(CNC1=NC=NC2=C1C=CN2)C1=CC=CC=C1	0.123288	0.140845	0.166667	0.223881	0.135135	0.157143	0.121951	0.197183	0.123457	0.12	0.131579	0.25	0.116279	0.0933333	0.2	0.318182	0.191176	0.22973	0.383333	0.115942	0.227273	0.268657	0.246575	0.173333	0.12987	0.0810811	0.131579	0.19403	0.228571	0.228571	0.166667	0.118421	0.191176	0.121622	0.25	0.236111	0.222222	0.112676	0.208955	0.0821918	0.266667	0.2	0.19403	0.140845	0.0958904	0.362069	0.191176	0.246377	0.0958904
O[C@@]1(CNC2=NC=NC3=C2C=CN3)CCC2=CC=CC=C21	0.16	0.178082	0.188406	0.225352	0.155844	0.178082	0.102273	0.184211	0.103448	0.1125	0.123457	0.231884	0.122222	0.115385	0.202703	0.333333	0.211268	0.21519	0.375	0.138889	0.228571	0.267606	0.230769	0.177215	0.135802	0.0897436	0.109756	0.197183	0.246575	0.22973	0.142857	0.111111	0.194444	0.128205	0.232877	0.236842	0.192308	0.135135	0.194444	0.0909091	0.219512	0.202703	0.197183	0.146667	0.118421	0.354839	0.194444	0.22973	0.118421
COC[C@](C)(O)CNC1=NC=NC2=C1C=CN2	0.108108	0.109589	0.115942	0.188406	0.12	0.125	0.15	0.197183	0.0963855	0.0909091	0.131579	0.19403	0.142857	0.0933333	0.235294	0.298507	0.191176	0.181818	0.31746	0.115942	0.227273	0.214286	0.22973	0.205479	0.16	0.0810811	0.131579	0.19403	0.194444	0.178082	0.123457	0.118421	0.191176	0.121622	0.180556	0.186667	0.239437	0.112676	0.191176	0.0821918	0.233766	0.2	0.19403	0.157143	0.0958904	0.362069	0.191176	0.194444	0.0958904
C[C@@H]1CCC[C@@]1(O)CNC1=NC=NC2=C1C=CN2	0.131579	0.133333	0.140845	0.211268	0.142857	0.148649	0.116279	0.202703	0.091954	0.1	0.125	0.235294	0.123596	0.116883	0.222222	0.338235	0.214286	0.202532	0.359375	0.140845	0.287879	0.253521	0.233766	0.226667	0.151899	0.135135	0.153846	0.253731	0.232877	0.216216	0.130952	0.1125	0.25	0.175676	0.219178	0.223684	0.210526	0.136986	0.25	0.106667	0.222222	0.257143	0.253731	0.164384	0.12	0.431034	0.25	0.232877	0.12
[truncated: 508 more columns]

## Sheet: Pairwise_MCS(Mac1)
	mac-x2820	mac-x2829	mac-x2832	mac-x2915	mac-x3203	mac-x3937	mac-x3988	mac-x3991	mac-x3995	mac-x3996	mac-x4232	mac-x4233	mac-x4237	mac-x4318	mac-x4329	mac-x4337	mac-x4341	mac-x4346	mac-x4349	mac-x4356	mac-x4357	mac-x4358	mac-x4359	mac-x4362	mac-x4377	mac-x4378	mac-x4379	mac-x4904	mac-x5471	mac-x5533	mac-x5535	mac-x5733	mac-x3942	mac-x3952	mac-x4014	mac-x3538	mac-x3551	mac-x3577	mac-x3763	mac-x4008	mac-x4112	mac-x5681	mac-x5682	mac-x5685	mac-x5688	mac-x5689	mac-x5690	mac-x5691	mac-x5698
mac-x2820	100	95.2381	97.619	63.4524	63.4524	65.1629	29.6296	38.0952	30.6667	26.7857	26.2857	27.3292	39.0476	27.3292	29.6296	67.0635	63.4524	61.9048	65.1629	55.0265	60.4978	71.5774	67.0635	59.2133	55.9524	60.4978	61.9048	63.4524	60.4978	67.0635	59.2133	59.2133	55.0265	61.9048	67.0635	65.1629	55.9524	56.9524	59.2133	69.1877	67.0635	65.1629	53.3662	63.4524	67.0635	67.0635	69.1877	69.1877	67.0635
mac-x2829	95.2381	100	97.619	63.4524	63.4524	65.1629	29.6296	38.0952	30.6667	26.7857	26.2857	27.3292	39.0476	27.3292	29.6296	67.0635	63.4524	61.9048	65.1629	55.0265	60.4978	71.5774	67.0635	59.2133	55.9524	60.4978	61.9048	63.4524	60.4978	67.0635	59.2133	59.2133	55.0265	61.9048	67.0635	65.1629	55.9524	56.9524	59.2133	69.1877	67.0635	65.1629	53.3662	63.4524	67.0635	67.0635	69.1877	69.1877	67.0635
mac-x2832	97.619	97.619	100	65	65	66.7105	26.1111	39.0476	27	27.5	27	28.0435	40	28.0435	26.1111	68.6111	65	63.4524	66.7105	56.5741	62.0455	73.125	68.6111	60.7609	57.5	62.0455	63.4524	65	62.0455	68.6111	60.7609	60.7609	56.5741	63.4524	68.6111	66.7105	57.5	58.5	60.7609	70.7353	68.6111	66.7105	54.9138	65	68.6111	68.6111	70.7353	70.7353	68.6111
mac-x2915	63.4524	63.4524	65	100	65	66.7105	39.1667	48.8095	27	9.16667	27	28.0435	50	28.0435	39.1667	84.4444	80	78.0952	82.1053	69.6296	76.3636	90	84.4444	74.7826	70.7692	76.3636	78.0952	80	76.3636	84.4444	74.7826	74.7826	69.6296	78.0952	84.4444	82.1053	70.7692	72	74.7826	87.0588	84.4444	82.1053	67.5862	80	84.4444	84.4444	87.0588	87.0588	84.4444
mac-x3203	63.4524	63.4524	65	65	100	97.5	26.1111	34.1667	31.5	9.16667	27	28.0435	35	28.0435	26.1111	68.6111	65	63.4524	66.7105	56.5741	62.0455	73.125	68.6111	60.7609	57.5	62.0455	63.4524	65	62.0455	68.6111	60.7609	60.7609	56.5741	63.4524	68.6111	66.7105	57.5	58.5	60.7609	70.7353	68.6111	66.7105	54.9138	65	68.6111	68.6111	70.7353	70.7353	68.6111
mac-x3937	65.1629	65.1629	66.7105	66.7105	97.5	100	26.9006	35.0877	32.4211	9.42982	27.7895	28.833	35.9211	28.833	26.9006	70.3216	66.7105	65.1629	68.4211	58.2846	63.756	74.8355	70.3216	62.4714	59.2105	63.756	65.1629	66.7105	63.756	70.3216	62.4714	62.4714	58.2846	65.1629	70.3216	68.4211	59.2105	60.2105	62.4714	72.4458	70.3216	68.4211	56.6243	66.7105	70.3216	70.3216	72.4458	72.4458	70.3216
mac-x3988	29.6296	29.6296	26.1111	39.1667	26.1111	26.9006	100	38.0952	57.7778	59.0278	77.037	56.3607	39.1667	56.3607	85.1852	46.2963	39.1667	38.0952	53.8012	33.3333	37.1212	44.7917	41.6667	36.2319	33.9744	37.1212	38.0952	43.5185	41.2458	41.6667	36.2319	36.2319	37.037	42.328	41.6667	40.3509	33.9744	46.2222	36.2319	43.1373	41.6667	44.8343	32.1839	52.2222	41.6667	46.2963	43.1373	43.1373	41.6667
mac-x3991	38.0952	38.0952	39.0476	48.8095	34.1667	35.0877	38.0952	100	30.6667	26.7857	39.4286	27.3292	73.2143	27.3292	29.6296	51.5873	48.8095	47.619	50.1253	63.4921	46.5368	55.0595	51.5873	45.5487	43.0403	46.5368	47.619	48.8095	46.5368	51.5873	45.5487	45.5487	42.328	47.619	51.5873	50.1253	60.2564	43.8095	45.5487	53.2213	51.5873	50.1253	41.0509	48.8095	51.5873	51.5873	53.2213	53.2213	51.5873
mac-x3995	30.6667	30.6667	27	27	31.5	32.4211	57.7778	30.6667	100	65.3333	60	58.4348	27	58.4348	57.7778	9.55556	18	8.7619	18.5263	26.963	29.9091	10.25	9.55556	29.2174	27.4615	17.0909	17.5238	9	8.54545	9.55556	29.2174	29.2174	26.963	8.7619	9.55556	9.26316	27.4615	28	16.6957	9.88235	9.55556	9.26316	26.069	18	9.55556	14.3333	9.88235	9.88235	9.55556
mac-x3996	26.7857	26.7857	27.5	9.16667	9.16667	9.42982	59.0278	26.7857	65.3333	100	61.25	59.6014	27.5	59.6014	59.0278	9.72222	18.3333	8.92857	18.8596	27.5463	30.4924	10.4167	9.72222	29.8007	28.0449	17.4242	17.8571	9.16667	8.71212	9.72222	29.8007	29.8007	27.5463	8.92857	9.72222	9.42982	28.0449	28.5833	17.029	10.049	9.72222	9.42982	26.6523	18.3333	9.72222	14.5833	10.049	10.049	9.72222
mac-x4232	26.2857	26.2857	27	27	27	27.7895	77.037	39.4286	60	61.25	100	58.4348	40.5	58.4348	77.037	9.55556	18	8.7619	18.5263	34.6667	29.9091	10.25	9.55556	29.2174	27.4615	17.0909	17.5238	9	8.54545	9.55556	29.2174	29.2174	26.963	8.7619	9.55556	9.26316	35.3077	28	16.6957	9.88235	9.55556	9.26316	26.069	18	9.55556	14.3333	9.88235	9.88235	9.55556
mac-x4233	27.3292	27.3292	28.0435	28.0435	28.0435	28.833	56.3607	27.3292	58.4348	59.6014	58.4348	100	28.0435	91.3043	56.3607	9.90338	14.0217	9.10973	19.222	28.1804	31.1265	10.5978	9.90338	30.4348	28.6789	13.3399	13.6646	9.34783	8.89328	9.90338	30.4348	30.4348	28.1804	9.10973	9.90338	9.61098	28.6789	29.2174	13.0435	10.2302	9.90338	9.61098	27.2864	18.6957	9.90338	14.8551	10.2302	10.2302	9.90338
mac-x4237	39.0476	39.0476	40	50	35	35.9211	39.1667	73.2143	27	27.5	40.5	28.0435	100	28.0435	26.1111	52.7778	50	48.8095	51.3158	60.9259	47.7273	56.25	52.7778	46.7391	44.2308	47.7273	48.8095	50	47.7273	52.7778	46.7391	46.7391	43.5185	48.8095	52.7778	51.3158	61.9231	45	46.7391	54.4118	52.7778	51.3158	42.2414	50	52.7778	52.7778	54.4118	54.4118	52.7778
mac-x4318	27.3292	27.3292	28.0435	28.0435	28.0435	28.833	56.3607	27.3292	58.4348	59.6014	58.4348	91.3043	28.0435	100	56.3607	9.90338	14.0217	9.10973	19.222	28.1804	31.1265	10.5978	9.90338	30.4348	28.6789	13.3399	13.6646	9.34783	8.89328	9.90338	30.4348	30.4348	28.1804	9.10973	9.90338	9.61098	28.6789	29.2174	13.0435	10.2302	9.90338	9.61098	27.2864	18.6957	9.90338	14.8551	10.2302	10.2302	9.90338
mac-x4329	29.6296	29.6296	26.1111	39.1667	26.1111	26.9006	85.1852	29.6296	57.7778	59.0278	77.037	56.3607	26.1111	56.3607	100	23.1481	21.7593	21.164	22.4172	25.9259	28.8721	24.8843	23.1481	28.1804	26.4245	20.6229	21.164	21.7593	20.6229	23.1481	28.1804	28.1804	25.9259	21.164	23.1481	22.4172	26.4245	26.963	24.1546	23.9651	23.1481	22.4172	25.0319	21.7593	23.1481	23.1481	23.9651	23.9651	23.1481
mac-x4337	67.0635	67.0635	68.6111	84.4444	68.6111	70.3216	46.2963	51.5873	9.55556	9.72222	9.55556	9.90338	52.7778	9.90338	23.1481	100	84.4444	82.5397	91.9591	74.0741	80.8081	94.4444	88.8889	79.2271	75.2137	80.8081	82.5397	89.7222	85.8586	88.8889	79.2271	79.2271	78.7037	87.6984	88.8889	86.5497	75.2137	81.2222	79.2271	91.5033	88.8889	91.9591	72.0307	89.7222	88.8889	94.4444	91.5033	91.5033	88.8889
mac-x4341	63.4524	63.4524	65	80	65	66.7105	39.1667	48.8095	18	18.3333	18	14.0217	50	14.0217	21.7593	84.4444	100	78.0952	82.1053	69.6296	76.3636	90	84.4444	74.7826	88.4615	95.4545	97.619	85	76.3636	84.4444	74.7826	74.7826	69.6296	78.0952	84.4444	82.1053	70.7692	72	93.4783	87.0588	84.4444	87.2368	84.4828	80	89.7222	84.4444	87.0588	87.0588	84.4444
mac-x4346	61.9048	61.9048	63.4524	78.0952	63.4524	65.1629	38.0952	47.619	8.7619	8.92857	8.7619	9.10973	48.8095	9.10973	21.164	82.5397	78.0952	100	80.2005	71.9577	79.1126	88.0952	87.6984	77.4327	73.1685	79.1126	76.1905	82.9762	79.1126	87.6984	77.4327	77.4327	71.9577	76.1905	87.6984	85.213	73.1685	74.4762	72.8778	85.1541	87.6984	80.2005	69.7865	82.9762	87.6984	82.5397	85.1541	90.4762	87.6984
mac-x4349	65.1629	65.1629	66.7105	82.1053	66.7105	68.4211	53.8012	50.1253	18.5263	18.8596	18.5263	19.222	51.3158	19.222	22.4172	91.9591	82.1053	80.2005	100	71.7349	78.4689	92.1053	86.5497	76.8879	72.8745	78.4689	80.2005	87.2368	83.3732	86.5497	76.8879	76.8879	76.2183	85.213	86.5497	84.2105	72.8745	88	76.8879	89.1641	86.5497	89.4737	69.6915	97.5	86.5497	91.9591	89.1641	89.1641	86.5497
mac-x4356	55.0265	55.0265	56.5741	69.6296	56.5741	58.2846	33.3333	63.4921	26.963	27.5463	34.6667	28.1804	60.9259	28.1804	25.9259	74.0741	69.6296	71.9577	71.7349	100	90.7407	79.6296	78.7037	88.5668	83.0484	70.1178	67.7249	73.9815	70.1178	78.7037	88.5668	88.5668	81.4815	67.7249	78.7037	76.2183	98.1481	84.7407	64.4122	76.6885	78.7037	71.7349	78.6718	73.9815	78.7037	74.0741	76.6885	81.4815	78.7037
mac-x4357	60.4978	60.4978	62.0455	76.3636	62.0455	63.756	37.1212	46.5368	29.9091	30.4924	29.9091	31.1265	47.7273	31.1265	28.8721	80.8081	76.3636	79.1126	78.4689	90.7407	100	86.3636	85.8586	97.8261	92.3077	77.2727	74.4589	81.1364	77.2727	85.8586	97.8261	97.8261	90.7407	74.4589	85.8586	83.3732	92.3077	94	71.1462	83.4225	85.8586	78.4689	87.931	81.1364	85.8586	80.8081	83.4225	88.6364	85.8586
mac-x4358	71.5774	71.5774	73.125	90	73.125	74.8355	44.7917	55.0595	10.25	10.4167	10.25	10.5978	56.25	10.5978	24.8843	94.4444	90	88.0952	92.1053	79.6296	86.3636	100	94.4444	84.7826	80.7692	86.3636	88.0952	90	86.3636	94.4444	84.7826	84.7826	79.6296	88.0952	94.4444	92.1053	80.7692	82	84.7826	97.0588	94.4444	92.1053	77.5862	90	94.4444	94.4444	97.0588	97.0588	94.4444
mac-x4359	67.0635	67.0635	68.6111	84.4444	68.6111	70.3216	41.6667	51.5873	9.55556	9.72222	9.55556	9.90338	52.7778	9.90338	23.1481	88.8889	84.4444	87.6984	86.5497	78.7037	85.8586	94.4444	100	84.1787	79.9145	85.8586	82.5397	95	90.9091	94.4444	84.1787	84.1787	83.3333	87.6984	94.4444	97.3684	79.9145	81.2222	79.2271	91.5033	94.4444	91.9591	76.5326	89.7222	94.4444	88.8889	91.5033	97.2222	94.4444
mac-x4362	59.2133	59.2133	60.7609	74.7826	60.7609	62.4714	36.2319	45.5487	29.2174	29.8007	29.2174	30.4348	46.7391	30.4348	28.1804	79.2271	74.7826	77.4327	76.8879	88.5668	97.8261	84.7826	84.1787	100	90.1338	75.5929	72.8778	79.4565	75.5929	84.1787	95.6522	95.6522	88.5668	72.8778	84.1787	81.6934	90.1338	91.8261	69.5652	81.8414	84.1787	76.8879	85.7571	79.4565	84.1787	79.2271	81.8414	86.9565	84.1787
mac-x4377	55.9524	55.9524	57.5	70.7692	57.5	59.2105	33.9744	43.0403	27.4615	28.0449	27.4615	28.6789	44.2308	28.6789	26.4245	75.2137	88.4615	73.1685	72.8745	83.0484	92.3077	80.7692	79.9145	90.1338	100	88.1119	86.0806	79.6154	71.3287	79.9145	90.1338	90.1338	83.0484	68.8645	79.9145	77.4291	84.6154	86.3077	81.9398	77.8281	79.9145	77.4291	94.8276	75.1923	84.6154	75.2137	77.8281	82.6923	79.9145
mac-x4378	60.4978	60.4978	62.0455	76.3636	62.0455	63.756	37.1212	46.5368	17.0909	17.4242	17.0909	13.3399	47.7273	13.3399	20.6229	80.8081	95.4545	79.1126	78.4689	70.1178	77.2727	86.3636	85.8586	75.5929	88.1119	100	97.7273	85.9091	77.2727	90.9091	75.5929	75.5929	70.1178	74.4589	85.8586	88.2775	71.3287	72.6364	88.9328	88.6364	85.8586	83.3732	83.9342	81.1364	90.9091	80.8081	83.4225	88.6364	85.8586
mac-x4379	61.9048	61.9048	63.4524	78.0952	63.4524	65.1629	38.0952	47.619	17.5238	17.8571	17.5238	13.6646	48.8095	13.6646	21.164	82.5397	97.619	76.1905	80.2005	67.7249	74.4589	88.0952	82.5397	72.8778	86.0806	97.7273	100	82.9762	74.4589	87.6984	72.8778	72.8778	67.7249	76.1905	82.5397	85.213	68.8645	70.0952	91.0973	90.4762	82.5397	85.213	82.1018	78.0952	87.6984	82.5397	85.1541	85.1541	82.5397
mac-x4904	63.4524	63.4524	65	80	65	66.7105	43.5185	48.8095	9	9.16667	9	9.34783	50	9.34783	21.7593	89.7222	85	82.9762	87.2368	73.9815	81.1364	90	95	79.4565	79.6154	85.9091	82.9762	100	90.6818	89.7222	79.4565	79.4565	82.6852	87.8571	89.7222	92.3684	75.1923	81	79.4565	87.0588	89.7222	97.5	76.0345	90	95	89.7222	87.0588	92.5	89.7222
mac-x5471	60.4978	60.4978	62.0455	76.3636	62.0455	63.756	41.2458	46.5368	8.54545	8.71212	8.54545	8.89328	47.7273	8.89328	20.6229	85.8586	76.3636	79.1126	83.3732	70.1178	77.2727	86.3636	90.9091	75.5929	71.3287	77.2727	74.4589	90.6818	100	85.8586	75.5929	75.5929	90.7407	97.7273	85.8586	88.2775	71.3287	76.9091	71.1462	83.4225	85.8586	88.2775	67.9467	85.9091	85.8586	85.8586	83.4225	88.6364	85.8586
mac-x5533	67.0635	67.0635	68.6111	84.4444	68.6111	70.3216	41.6667	51.5873	9.55556	9.72222	9.55556	9.90338	52.7778	9.90338	23.1481	88.8889	84.4444	87.6984	86.5497	78.7037	85.8586	94.4444	94.4444	84.1787	79.9145	90.9091	87.6984	89.7222	85.8586	100	84.1787	84.1787	78.7037	82.5397	94.4444	97.3684	79.9145	81.2222	79.2271	97.2222	94.4444	86.5497	76.5326	89.7222	94.4444	88.8889	91.5033	97.2222	94.4444
mac-x5535	59.2133	59.2133	60.7609	74.7826	60.7609	62.4714	36.2319	45.5487	29.2174	29.8007	29.2174	30.4348	46.7391	30.4348	28.1804	79.2271	74.7826	77.4327	76.8879	88.5668	97.8261	84.7826	84.1787	95.6522	90.1338	75.5929	72.8778	79.4565	75.5929	84.1787	100	95.6522	88.5668	72.8778	84.1787	81.6934	90.1338	91.8261	69.5652	81.8414	84.1787	76.8879	85.7571	79.4565	84.1787	79.2271	81.8414	86.9565	84.1787
mac-x5733	59.2133	59.2133	60.7609	74.7826	60.7609	62.4714	36.2319	45.5487	29.2174	29.8007	29.2174	30.4348	46.7391	30.4348	28.1804	79.2271	74.7826	77.4327	76.8879	88.5668	97.8261	84.7826	84.1787	95.6522	90.1338	75.5929	72.8778	79.4565	75.5929	84.1787	95.6522	100	88.5668	72.8778	84.1787	81.6934	90.1338	91.8261	69.5652	81.8414	84.1787	76.8879	85.7571	79.4565	84.1787	79.2271	81.8414	86.9565	84.1787
mac-x3942	55.0265	55.0265	56.5741	69.6296	56.5741	58.2846	37.037	42.328	26.963	27.5463	26.963	28.1804	43.5185	28.1804	25.9259	78.7037	69.6296	71.9577	76.2183	81.4815	90.7407	79.6296	83.3333	88.5668	83.0484	70.1178	67.7249	82.6852	90.7407	78.7037	88.5668	88.5668	100	88.8889	78.7037	80.7018	83.0484	88.5926	64.4122	76.6885	78.7037	80.7018	78.6718	78.3333	78.7037	78.7037	76.6885	81.4815	78.7037
mac-x3952	61.9048	61.9048	63.4524	78.0952	63.4524	65.1629	42.328	47.619	8.7619	8.92857	8.7619	9.10973	48.8095	9.10973	21.164	87.6984	78.0952	76.1905	85.213	67.7249	74.4589	88.0952	87.6984	72.8778	68.8645	74.4589	76.1905	87.8571	97.7273	82.5397	72.8778	72.8778	88.8889	100	82.5397	85.213	68.8645	74.4762	72.8778	85.1541	82.5397	90.2256	65.6814	82.9762	82.5397	87.6984	85.1541	85.1541	82.5397
mac-x4014	67.0635	67.0635	68.6111	84.4444	68.6111	70.3216	41.6667	51.5873	9.55556	9.72222	9.55556	9.90338	52.7778	9.90338	23.1481	88.8889	84.4444	87.6984	86.5497	78.7037	85.8586	94.4444	94.4444	84.1787	79.9145	85.8586	82.5397	89.7222	85.8586	94.4444	84.1787	84.1787	78.7037	82.5397	100	91.9591	79.9145	81.2222	79.2271	91.5033	94.4444	86.5497	76.5326	89.7222	94.4444	88.8889	97.2222	97.2222	94.4444
mac-x3538	65.1629	65.1629	66.7105	82.1053	66.7105	68.4211	40.3509	50.1253	9.26316	9.42982	9.26316	9.61098	51.3158	9.61098	22.4172	86.5497	82.1053	85.213	84.2105	76.2183	83.3732	92.1053	97.3684	81.6934	77.4291	88.2775	85.213	92.3684	88.2775	97.3684	81.6934	81.6934	80.7018	85.213	91.9591	100	77.4291	78.7368	76.8879	94.7368	91.9591	89.4737	74.0472	87.2368	91.9591	86.5497	89.1641	94.7368	91.9591
mac-x3551	55.9524	55.9524	57.5	70.7692	57.5	59.2105	33.9744	60.2564	27.4615	28.0449	35.3077	28.6789	61.9231	28.6789	26.4245	75.2137	70.7692	73.1685	72.8745	98.1481	92.3077	80.7692	79.9145	90.1338	84.6154	71.3287	68.8645	75.1923	71.3287	79.9145	90.1338	90.1338	83.0484	68.8645	79.9145	77.4291	100	86.3077	65.5518	77.8281	79.9145	72.8745	80.2387	75.1923	79.9145	75.2137	77.8281	82.6923	79.9145
mac-x3577	56.9524	56.9524	58.5	72	58.5	60.2105	46.2222	43.8095	28	28.5833	28	29.2174	45	29.2174	26.963	81.2222	72	74.4762	88	84.7407	94	82	81.2222	91.8261	86.3077	72.6364	70.0952	81	76.9091	81.2222	91.8261	91.8261	88.5926	74.4762	81.2222	78.7368	86.3077	100	66.7826	79.0588	81.2222	78.7368	81.931	90	81.2222	81.2222	79.0588	84	81.2222
mac-x3763	59.2133	59.2133	60.7609	74.7826	60.7609	62.4714	36.2319	45.5487	16.6957	17.029	16.6957	13.0435	46.7391	13.0435	24.1546	79.2271	93.4783	72.8778	76.8879	64.4122	71.1462	84.7826	79.2271	69.5652	81.9398	88.9328	91.0973	79.4565	71.1462	79.2271	69.5652	69.5652	64.4122	72.8778	79.2271	76.8879	65.5518	66.7826	100	81.8414	79.2271	81.6934	89.6552	74.7826	84.1787	79.2271	81.8414	81.8414	79.2271
mac-x4008	69.1877	69.1877	70.7353	87.0588	70.7353	72.4458	43.1373	53.2213	9.88235	10.049	9.88235	10.2302	54.4118	10.2302	23.9651	91.5033	87.0588	85.1541	89.1641	76.6885	83.4225	97.0588	91.5033	81.8414	77.8281	88.6364	90.4762	87.0588	83.4225	97.2222	81.8414	81.8414	76.6885	85.1541	91.5033	94.7368	77.8281	79.0588	81.8414	100	91.5033	89.1641	74.645	87.0588	91.5033	91.5033	94.1176	94.1176	91.5033
mac-x4112	67.0635	67.0635	68.6111	84.4444	68.6111	70.3216	41.6667	51.5873	9.55556	9.72222	9.55556	9.90338	52.7778	9.90338	23.1481	88.8889	84.4444	87.6984	86.5497	78.7037	85.8586	94.4444	94.4444	84.1787	79.9145	85.8586	82.5397	89.7222	85.8586	94.4444	84.1787	84.1787	78.7037	82.5397	94.4444	91.9591	79.9145	81.2222	79.2271	91.5033	100	86.5497	76.5326	89.7222	94.4444	88.8889	91.5033	97.2222	94.4444
mac-x5681	65.1629	65.1629	66.7105	82.1053	66.7105	68.4211	44.8343	50.1253	9.26316	9.42982	9.26316	9.61098	51.3158	9.61098	22.4172	91.9591	87.2368	80.2005	89.4737	71.7349	78.4689	92.1053	91.9591	76.8879	77.4291	83.3732	85.213	97.5	88.2775	86.5497	76.8879	76.8879	80.7018	90.2256	86.5497	89.4737	72.8745	78.7368	81.6934	89.1641	86.5497	100	74.0472	87.2368	91.9591	91.9591	89.1641	89.1641	86.5497
mac-x5682	53.3662	53.3662	54.9138	67.5862	54.9138	56.6243	32.1839	41.0509	26.069	26.6523	26.069	27.2864	42.2414	27.2864	25.0319	72.0307	84.4828	69.7865	69.6915	78.6718	87.931	77.5862	76.5326	85.7571	94.8276	83.9342	82.1018	76.0345	67.9467	76.5326	85.7571	85.7571	78.6718	65.6814	76.5326	74.0472	80.2387	81.931	89.6552	74.645	76.5326	74.0472	100	71.8103	81.0345	72.0307	74.645	79.3103	76.5326
mac-x5685	63.4524	63.4524	65	80	65	66.7105	52.2222	48.8095	18	18.3333	18	18.6957	50	18.6957	21.7593	89.7222	80	82.9762	97.5	73.9815	81.1364	90	89.7222	79.4565	75.1923	81.1364	78.0952	90	85.9091	89.7222	79.4565	79.4565	78.3333	82.9762	89.7222	87.2368	75.1923	90	74.7826	87.0588	89.7222	87.2368	71.8103	100	89.7222	89.7222	87.0588	92.5	89.7222
mac-x5688	67.0635	67.0635	68.6111	84.4444	68.6111	70.3216	41.6667	51.5873	9.55556	9.72222	9.55556	9.90338	52.7778	9.90338	23.1481	88.8889	89.7222	87.6984	86.5497	78.7037	85.8586	94.4444	94.4444	84.1787	84.6154	90.9091	87.6984	95	85.8586	94.4444	84.1787	84.1787	78.7037	82.5397	94.4444	91.9591	79.9145	81.2222	84.1787	91.5033	94.4444	91.9591	81.0345	89.7222	100	88.8889	91.5033	97.2222	94.4444
mac-x5689	67.0635	67.0635	68.6111	84.4444	68.6111	70.3216	46.2963	51.5873	14.3333	14.5833	14.3333	14.8551	52.7778	14.8551	23.1481	94.4444	84.4444	82.5397	91.9591	74.0741	80.8081	94.4444	88.8889	79.2271	75.2137	80.8081	82.5397	89.7222	85.8586	88.8889	79.2271	79.2271	78.7037	87.6984	88.8889	86.5497	75.2137	81.2222	79.2271	91.5033	88.8889	91.9591	72.0307	89.7222	88.8889	100	91.5033	91.5033	88.8889
mac-x5690	69.1877	69.1877	70.7353	87.0588	70.7353	72.4458	43.1373	53.2213	9.88235	10.049	9.88235	10.2302	54.4118	10.2302	23.9651	91.5033	87.0588	85.1541	89.1641	76.6885	83.4225	97.0588	91.5033	81.8414	77.8281	83.4225	85.1541	87.0588	83.4225	91.5033	81.8414	81.8414	76.6885	85.1541	97.2222	89.1641	77.8281	79.0588	81.8414	94.1176	91.5033	89.1641	74.645	87.0588	91.5033	91.5033	100	94.1176	91.5033
mac-x5691	69.1877	69.1877	70.7353	87.0588	70.7353	72.4458	43.1373	53.2213	9.88235	10.049	9.88235	10.2302	54.4118	10.2302	23.9651	91.5033	87.0588	90.4762	89.1641	81.4815	88.6364	97.0588	97.2222	86.9565	82.6923	88.6364	85.1541	92.5	88.6364	97.2222	86.9565	86.9565	81.4815	85.1541	97.2222	94.7368	82.6923	84	81.8414	94.1176	97.2222	89.1641	79.3103	92.5	97.2222	91.5033	94.1176	100	97.2222
mac-x5698	67.0635	67.0635	68.6111	84.4444	68.6111	70.3216	41.6667	51.5873	9.55556	9.72222	9.55556	9.90338	52.7778	9.90338	23.1481	88.8889	84.4444	87.6984	86.5497	78.7037	85.8586	94.4444	94.4444	84.1787	79.9145	85.8586	82.5397	89.7222	85.8586	94.4444	84.1787	84.1787	78.7037	82.5397	94.4444	91.9591	79.9145	81.2222	79.2271	91.5033	94.4444	86.5497	76.5326	89.7222	94.4444	88.8889	91.5033	97.2222	100
mac-x3734	59.2133	59.2133	60.7609	74.7826	60.7609	62.4714	36.2319	45.5487	29.2174	29.8007	29.2174	30.4348	46.7391	30.4348	28.1804	79.2271	79.4565	77.4327	76.8879	88.5668	97.8261	84.7826	84.1787	95.6522	94.2308	80.0395	77.4327	84.1304	75.5929	84.1787	95.6522	95.6522	88.5668	72.8778	84.1787	81.6934	90.1338	91.8261	73.913	81.8414	84.1787	81.6934	89.6552	79.4565	89.1304	79.2271	81.8414	86.9565	84.1787
mac-x3530	69.1877	69.1877	70.7353	87.0588	70.7353	72.4458	43.1373	53.2213	9.88235	10.049	9.88235	10.2302	54.4118	10.2302	23.9651	91.5033	87.0588	85.1541	89.1641	76.6885	83.4225	97.0588	91.5033	81.8414	77.8281	83.4225	85.1541	87.0588	83.4225	91.5033	81.8414	81.8414	76.6885	85.1541	91.5033	89.1641	77.8281	79.0588	81.8414	94.1176	91.5033	89.1641	74.645	87.0588	91.5033	91.5033	94.1176	94.1176	97.2222
mac-x4082	69.1877	69.1877	70.7353	87.0588	70.7353	72.4458	43.1373	53.2213	9.88235	10.049	9.88235	10.2302	54.4118	10.2302	23.9651	91.5033	87.0588	85.1541	89.1641	76.6885	83.4225	97.0588	91.5033	81.8414	77.8281	83.4225	85.1541	87.0588	83.4225	91.5033	81.8414	81.8414	76.6885	85.1541	91.5033	89.1641	77.8281	79.0588	81.8414	94.1176	97.2222	89.1641	74.645	87.0588	91.5033	91.5033	94.1176	94.1176	91.5033
mac-x3961	58.0357	58.0357	59.5833	73.3333	59.5833	61.2939	39.3519	44.6429	28.5833	29.1667	28.5833	29.8007	45.8333	29.8007	27.5463	82.6389	77.9167	75.8929	80.1535	86.5741	95.8333	83.3333	82.6389	93.6594	92.1474	78.4091	75.8929	87.0833	78.4091	82.6389	93.6594	93.6594	90.5093	75.8929	82.6389	80.1535	88.141	93.9167	72.3732	80.3922	82.6389	84.8684	87.5718	82.5	87.5	82.6389	80.3922	85.4167	82.6389
mac-x4948	65.1629	65.1629	66.7105	82.1053	66.7105	68.4211	44.8343	50.1253	9.26316	9.42982	9.26316	9.61098	51.3158	9.61098	22.4172	97.3684	82.1053	85.213	89.4737	76.2183	83.3732	92.1053	91.9591	81.6934	77.4291	83.3732	80.2005	92.3684	88.2775	91.9591	81.6934	81.6934	80.7018	85.213	91.9591	89.4737	77.4291	83.3684	76.8879	89.1641	91.9591	89.4737	74.0472	92.3684	91.9591	91.9591	89.1641	94.7368	91.9591
mac-x3963	60.4978	60.4978	62.0455	76.3636	62.0455	63.756	37.1212	69.8052	29.9091	26.1364	38.4545	26.6798	66.8182	26.6798	28.8721	80.8081	76.3636	79.1126	78.4689	90.7407	77.2727	86.3636	85.8586	75.5929	71.3287	77.2727	74.4589	81.1364	77.2727	85.8586	75.5929	75.5929	70.1178	74.4589	85.8586	83.3732	88.1119	72.6364	71.1462	83.4225	85.8586	78.4689	67.9467	81.1364	85.8586	80.8081	83.4225	88.6364	85.8586
mac-x3249	58.0357	58.0357	59.5833	73.3333	59.5833	61.2939	35.4167	44.6429	16.3333	16.6667	16.3333	12.7717	45.8333	12.7717	23.6111	77.7778	91.6667	75.8929	75.4386	66.8981	74.053	83.3333	82.6389	72.3732	84.1346	91.4773	89.2857	82.5	74.053	82.6389	72.3732	72.3732	66.8981	71.4286	82.6389	80.1535	68.109	69.4167	97.9167	80.3922	82.6389	80.1535	91.3793	77.9167	87.5	77.7778	80.3922	85.4167	82.6389
mac-x3960	67.0635	67.0635	68.6111	84.4444	68.6111	70.3216	41.6667	51.5873	9.55556	9.72222	9.55556	9.90338	52.7778	9.90338	23.1481	88.8889	84.4444	87.6984	86.5497	78.7037	85.8586	94.4444	94.4444	84.1787	79.9145	85.8586	82.5397	89.7222	85.8586	94.4444	89.1304	84.1787	78.7037	82.5397	94.4444	91.9591	79.9145	81.2222	79.2271	91.5033	94.4444	86.5497	76.5326	89.7222	94.4444	88.8889	91.5033	97.2222	94.4444
mac-x4067	67.0635	67.0635	68.6111	84.4444	68.6111	70.3216	46.2963	51.5873	9.55556	9.72222	9.55556	9.90338	52.7778	9.90338	23.1481	94.4444	89.7222	82.5397	91.9591	74.0741	80.8081	94.4444	88.8889	79.2271	79.9145	85.8586	87.6984	95	85.8586	88.8889	79.2271	79.2271	78.7037	87.6984	88.8889	86.5497	75.2137	81.2222	84.1787	91.5033	88.8889	97.3684	76.5326	89.7222	94.4444	94.4444	91.5033	91.5033	88.8889
mac-x3248	34.1667	34.1667	35	50	35	35.9211	39.1667	48.8095	31.5	32.0833	31.5	32.7174	50	32.7174	30.463	52.7778	50	48.8095	51.3158	43.5185	47.7273	56.25	52.7778	46.7391	44.2308	47.7273	48.8095	50	47.7273	52.7778	46.7391	46.7391	43.5185	48.8095	52.7778	51.3158	44.2308	45	46.7391	54.4118	52.7778	51.3158	42.2414	50	52.7778	52.7778	54.4118	54.4118	52.7778
mac-x5208	44.0476	44.0476	45	56.25	39.375	40.2961	44.7917	60.5655	25.625	26.0417	25.625	26.4946	61.875	26.4946	24.8843	59.0278	56.25	55.0595	57.5658	49.7685	53.9773	62.5	59.0278	52.9891	50.4808	59.375	60.5655	56.25	53.9773	64.9306	52.9891	52.9891	49.7685	55.0595	59.0278	63.3224	50.4808	51.25	52.9891	66.7279	59.0278	57.5658	48.4914	56.25	59.0278	59.0278	60.6618	60.6618	59.0278
mac-x3523	61.9048	61.9048	63.4524	78.0952	63.4524	65.1629	38.0952	66.6667	26.2857	26.7857	39.4286	27.3292	68.3333	27.3292	25.3968	82.5397	78.0952	76.1905	80.2005	84.6561	74.4589	88.0952	82.5397	72.8778	68.8645	74.4589	76.1905	78.0952	74.4589	82.5397	72.8778	72.8778	67.7249	76.1905	82.5397	80.2005	86.0806	70.0952	72.8778	85.1541	82.5397	80.2005	65.6814	78.0952	82.5397	82.5397	85.1541	85.1541	82.5397
mac-x4016	44.0476	44.0476	45	56.25	39.375	40.2961	44.7917	60.5655	15.375	15.625	15.375	15.8967	90	15.8967	24.8843	59.0278	56.25	55.0595	57.5658	49.7685	53.9773	62.5	59.0278	52.9891	50.4808	53.9773	55.0595	56.25	53.9773	59.0278	52.9891	52.9891	49.7685	55.0595	59.0278	57.5658	50.4808	51.25	52.9891	60.6618	59.0278	57.5658	48.4914	56.25	59.0278	59.0278	60.6618	60.6618	59.0278
mac-x5105	44.0476	44.0476	45	56.25	39.375	40.2961	44.7917	60.5655	15.375	15.625	15.375	15.8967	90	15.8967	24.8843	59.0278	56.25	55.0595	57.5658	49.7685	53.9773	62.5	59.0278	52.9891	50.4808	53.9773	55.0595	56.25	53.9773	59.0278	52.9891	52.9891	49.7685	55.0595	59.0278	57.5658	50.4808	51.25	52.9891	60.6618	59.0278	57.5658	48.4914	56.25	59.0278	59.0278	60.6618	60.6618	59.0278
mac-x5790	44.0476	44.0476	45	56.25	39.375	40.2961	44.7917	60.5655	30.75	31.25	30.75	31.7935	61.875	31.7935	29.8611	59.0278	56.25	55.0595	57.5658	49.7685	53.9773	62.5	59.0278	52.9891	50.4808	53.9773	55.0595	56.25	53.9773	59.0278	52.9891	52.9891	49.7685	55.0595	59.0278	57.5658	50.4808	51.25	52.9891	60.6618	59.0278	57.5658	48.4914	56.25	59.0278	59.0278	60.6618	60.6618	59.0278
mac-x5170	42.577	42.577	43.5294	54.4118	38.0882	39.0093	43.1373	58.5434	29.6471	30.1471	29.6471	30.6905	59.8529	30.6905	28.7582	57.1895	54.4118	53.2213	55.7276	47.9303	52.139	60.6618	57.1895	51.1509	48.6425	52.139	53.2213	54.4118	52.139	57.1895	51.1509	51.1509	47.9303	53.2213	57.1895	55.7276	48.6425	49.4118	51.1509	58.8235	57.1895	55.7276	46.6531	54.4118	57.1895	57.1895	58.8235	58.8235	57.1895
mac-x5323	44.0476	44.0476	45	56.25	39.375	40.2961	44.7917	60.5655	25.625	26.0417	25.625	26.4946	61.875	26.4946	24.8843	59.0278	56.25	55.0595	57.5658	49.7685	53.9773	62.5	59.0278	52.9891	50.4808	53.9773	55.0595	56.25	53.9773	59.0278	52.9891	52.9891	49.7685	55.0595	59.0278	57.5658	50.4808	51.25	52.9891	60.6618	59.0278	57.5658	48.4914	56.25	59.0278	59.0278	60.6618	60.6618	59.0278
mac-x5501	41.2698	41.2698	42.2222	52.7778	36.9444	37.8655	46.2963	56.746	19.1111	19.4444	19.1111	19.8068	58.0556	19.8068	23.1481	66.6667	52.7778	51.5873	59.5029	46.2963	50.5051	59.0278	55.5556	49.5169	47.0085	50.5051	51.5873	58.0556	55.5556	55.5556	49.5169	49.5169	50.9259	56.746	55.5556	54.0936	47.0085	52.5556	49.5169	57.1895	55.5556	59.5029	45.0192	58.0556	55.5556	61.1111	57.1895	57.1895	55.5556
mac-x5477	42.577	42.577	43.5294	54.4118	38.0882	39.0093	43.1373	58.5434	29.6471	30.1471	29.6471	30.6905	59.8529	30.6905	28.7582	57.1895	54.4118	53.2213	55.7276	47.9303	52.139	60.6618	57.1895	51.1509	48.6425	52.139	53.2213	54.4118	52.139	57.1895	51.1509	51.1509	47.9303	53.2213	57.1895	55.7276	48.6425	49.4118	51.1509	58.8235	57.1895	55.7276	46.6531	54.4118	57.1895	57.1895	58.8235	58.8235	57.1895
mac-x5658	61.9048	61.9048	63.4524	63.4524	68.3333	70.1754	12.6984	33.3333	13.1429	13.3929	13.1429	13.6646	34.1667	13.6646	21.164	67.0635	63.4524	61.9048	65.1629	55.0265	60.4978	71.5774	67.0635	59.2133	55.9524	60.4978	61.9048	63.4524	60.4978	67.0635	59.2133	59.2133	55.0265	61.9048	67.0635	65.1629	55.9524	56.9524	59.2133	69.1877	67.0635	65.1629	53.3662	63.4524	67.0635	67.0635	69.1877	69.1877	67.0635
mac-x3288	44.0476	44.0476	45	56.25	39.375	40.2961	49.7685	60.5655	25.625	26.0417	25.625	26.4946	61.875	26.4946	24.8843	64.9306	56.25	55.0595	63.3224	49.7685	53.9773	62.5	59.0278	52.9891	50.4808	53.9773	55.0595	61.875	59.375	59.0278	52.9891	52.9891	54.7454	60.5655	59.0278	57.5658	50.4808	56.375	52.9891	60.6618	59.0278	63.3224	48.4914	61.875	59.0278	64.9306	60.6618	60.6618	59.0278
mac-x5078	36.1111	36.1111	36.9444	52.7778	36.9444	37.8655	41.6667	51.5873	14.3333	14.5833	14.3333	14.8551	52.7778	14.8551	23.1481	55.5556	52.7778	51.5873	54.0936	46.2963	50.5051	59.0278	55.5556	49.5169	47.0085	50.5051	51.5873	52.7778	50.5051	55.5556	49.5169	49.5169	46.2963	51.5873	55.5556	54.0936	47.0085	47.7778	49.5169	57.1895	55.5556	54.0936	45.0192	52.7778	55.5556	55.5556	57.1895	57.1895	55.5556
mac-x5395	63.4524	63.4524	65	65	95	97.5	26.1111	34.1667	31.5	9.16667	27	32.7174	35	32.7174	26.1111	68.6111	65	63.4524	66.7105	56.5741	62.0455	73.125	68.6111	60.7609	57.5	62.0455	63.4524	65	62.0455	68.6111	60.7609	60.7609	56.5741	63.4524	68.6111	66.7105	57.5	58.5	60.7609	70.7353	68.6111	66.7105	54.9138	65	68.6111	68.6111	70.7353	70.7353	68.6111
mac-x5776	42.577	42.577	43.5294	54.4118	38.0882	39.0093	43.1373	58.5434	19.7647	20.098	19.7647	20.4604	59.8529	20.4604	23.9651	57.1895	54.4118	53.2213	55.7276	47.9303	52.139	60.6618	57.1895	51.1509	48.6425	57.3529	58.5434	54.4118	52.139	62.9085	51.1509	51.1509	47.9303	53.2213	57.1895	61.3003	48.6425	49.4118	51.1509	64.7059	57.1895	55.7276	46.6531	54.4118	57.1895	57.1895	58.8235	58.8235	57.1895
mac-x3202	61.9048	61.9048	63.4524	63.4524	68.3333	70.1754	12.6984	33.3333	13.1429	13.3929	13.1429	13.6646	34.1667	13.6646	21.164	67.0635	63.4524	61.9048	65.1629	55.0265	60.4978	71.5774	67.0635	59.2133	55.9524	60.4978	61.9048	63.4524	60.4978	67.0635	59.2133	59.2133	55.0265	61.9048	67.0635	65.1629	55.9524	56.9524	59.2133	69.1877	67.0635	65.1629	53.3662	63.4524	67.0635	67.0635	69.1877	69.1877	67.0635
mac-x5419	39.0476	39.0476	40	35	35	35.9211	43.5185	39.0476	45	45.8333	45	46.7391	40	42.0652	43.5185	36.9444	35	34.1667	35.9211	30.463	33.4091	39.375	36.9444	32.7174	30.9615	33.4091	34.1667	35	33.4091	36.9444	32.7174	32.7174	30.463	34.1667	36.9444	35.9211	30.9615	31.5	32.7174	38.0882	36.9444	35.9211	29.569	35	36.9444	36.9444	38.0882	38.0882	36.9444
mac-x4942	34.1667	34.1667	35	50	35	35.9211	43.5185	48.8095	13.5	13.75	13.5	14.0217	50	9.34783	21.7593	58.0556	55	48.8095	56.4474	43.5185	47.7273	56.25	52.7778	46.7391	48.6538	52.5	53.6905	60	52.5	52.7778	46.7391	46.7391	47.8704	53.6905	52.7778	51.3158	44.2308	49.5	51.413	54.4118	52.7778	61.5789	46.4655	55	58.0556	58.0556	54.4118	54.4118	52.7778
mac-x5139	35.0877	35.0877	35.9211	51.3158	35.9211	36.8421	40.3509	50.1253	13.8947	14.1447	13.8947	14.4165	51.3158	14.4165	22.4172	54.0936	51.3158	50.1253	52.6316	44.8343	49.0431	57.5658	54.0936	52.8604	45.5466	49.0431	50.1253	51.3158	49.0431	54.0936	48.0549	48.0549	44.8343	50.1253	54.0936	52.6316	45.5466	46.3158	48.0549	55.7276	54.0936	52.6316	43.5572	51.3158	54.0936	54.0936	55.7276	55.7276	54.0936
mac-x4165	32.5758	32.5758	33.4091	47.7273	33.4091	34.3301	37.1212	65.1515	25.6364	26.1364	38.4545	26.6798	66.8182	26.6798	24.7475	50.5051	47.7273	46.5368	49.0431	57.7441	45.4545	53.9773	50.5051	44.4664	41.958	45.4545	46.5368	47.7273	45.4545	50.5051	44.4664	44.4664	41.2458	46.5368	50.5051	49.0431	58.7413	42.7273	44.4664	52.139	50.5051	49.0431	39.9687	47.7273	50.5051	50.5051	52.139	52.139	50.5051
mac-x5785	58.0357	58.0357	59.5833	73.3333	59.5833	61.2939	35.4167	62.5	32.6667	33.3333	36.75	34.058	64.1667	34.058	31.4815	77.7778	73.3333	71.4286	75.4386	78.7037	69.697	83.3333	77.7778	68.1159	64.1026	69.697	71.4286	73.3333	69.697	77.7778	68.1159	68.1159	62.963	71.4286	77.7778	75.4386	80.1282	65.3333	68.1159	80.3922	77.7778	75.4386	60.9195	73.3333	77.7778	77.7778	80.3922	80.3922	77.7778
mac-x5332	35.7143	35.7143	36.6667	45.8333	32.0833	33.0044	39.3519	66.9643	40.8333	41.6667	40.8333	42.5725	68.75	38.3152	39.3519	48.6111	45.8333	44.6429	47.1491	55.0926	43.5606	52.0833	48.6111	42.5725	40.0641	43.5606	44.6429	45.8333	43.5606	48.6111	42.5725	42.5725	39.3519	44.6429	48.6111	47.1491	56.0897	40.8333	42.5725	50.2451	48.6111	47.1491	38.0747	45.8333	48.6111	48.6111	50.2451	50.2451	48.6111
mac-x5646	38.0952	38.0952	39.0476	48.8095	34.1667	35.0877	42.328	52.381	43.8095	44.6429	43.8095	45.5487	53.6905	40.9938	42.328	51.5873	48.8095	47.619	50.1253	42.328	46.5368	55.0595	51.5873	50.1035	43.0403	46.5368	47.619	48.8095	46.5368	51.5873	45.5487	45.5487	42.328	47.619	51.5873	50.1253	43.0403	43.8095	45.5487	53.2213	51.5873	50.1253	41.0509	48.8095	51.5873	51.5873	53.2213	53.2213	51.5873
mac-x5644	35.7143	35.7143	36.6667	45.8333	32.0833	33.0044	43.287	49.1071	44.9167	45.8333	44.9167	46.8297	50.4167	46.8297	43.287	48.6111	45.8333	44.6429	47.1491	39.3519	43.5606	52.0833	48.6111	42.5725	40.0641	43.5606	44.6429	45.8333	43.5606	48.6111	42.5725	42.5725	39.3519	44.6429	48.6111	47.1491	40.0641	40.8333	42.5725	50.2451	48.6111	47.1491	38.0747	45.8333	48.6111	48.6111	50.2451	50.2451	48.6111
mac-x5357	30.0752	30.0752	30.7895	46.1842	30.7895	31.5789	40.3509	45.1128	32.4211	33.0044	32.4211	33.6384	46.1842	33.6384	31.384	48.6842	51.3158	45.1128	47.3684	40.3509	44.1388	51.8092	48.6842	43.2494	45.5466	49.0431	50.1253	51.3158	44.1388	48.6842	43.2494	43.2494	40.3509	45.1128	48.6842	47.3684	40.9919	41.6842	48.0549	50.1548	48.6842	52.6316	43.5572	46.1842	54.0936	48.6842	50.1548	50.1548	48.6842
mac-x5774	54.1667	54.1667	55.7143	68.5714	55.7143	57.4248	32.7381	58.3333	22.7143	23.2143	34.0714	23.7578	60	23.7578	21.8254	73.0159	68.5714	66.6667	70.6767	72.7513	64.9351	78.5714	73.0159	63.354	59.3407	64.9351	66.6667	68.5714	64.9351	73.0159	63.354	63.354	58.2011	66.6667	73.0159	70.6767	74.1758	60.5714	63.354	75.6303	73.0159	70.6767	56.1576	68.5714	73.0159	73.0159	75.6303	75.6303	73.0159
mac-x5341	55.9524	55.9524	57.5	70.7692	57.5	59.2105	33.9744	60.2564	23.5385	24.0385	35.3077	24.5819	61.9231	24.5819	22.6496	75.2137	70.7692	68.8645	72.8745	75.4986	67.1329	80.7692	75.2137	65.5518	61.5385	67.1329	68.8645	70.7692	67.1329	75.2137	65.5518	65.5518	60.3989	68.8645	75.2137	72.8745	76.9231	62.7692	65.5518	77.8281	75.2137	72.8745	58.3554	70.7692	75.2137	75.2137	77.8281	77.8281	75.2137
mac-x5054	25.3968	25.3968	26.1111	39.1667	26.1111	26.9006	51.8519	38.0952	53.9259	55.0926	53.9259	56.3607	39.1667	52.3349	51.8519	41.6667	47.8704	38.0952	40.3509	33.3333	37.1212	44.7917	41.6667	36.2319	41.5242	45.3704	46.5608	43.5185	37.1212	41.6667	36.2319	36.2319	33.3333	38.0952	41.6667	40.3509	33.9744	34.6667	44.2834	43.1373	41.6667	44.8343	39.3359	39.1667	46.2963	41.6667	43.1373	43.1373	41.6667
mac-x3516	42.8571	42.8571	43.9286	34.1667	34.1667	35.0877	21.164	38.0952	21.9048	22.3214	21.9048	22.7743	39.0476	22.7743	21.164	36.1111	34.1667	33.3333	35.0877	29.6296	32.5758	38.5417	36.1111	31.8841	30.1282	32.5758	33.3333	34.1667	32.5758	36.1111	31.8841	31.8841	29.6296	33.3333	36.1111	35.0877	30.1282	30.6667	31.8841	37.2549	36.1111	35.0877	28.7356	34.1667	36.1111	36.1111	37.2549	37.2549	36.1111
mac-x4903	65.1629	65.1629	66.7105	82.1053	66.7105	68.4211	40.3509	50.1253	13.8947	14.1447	13.8947	14.4165	51.3158	14.4165	22.4172	86.5497	82.1053	85.213	84.2105	76.2183	83.3732	92.1053	91.9591	81.6934	77.4291	83.3732	80.2005	87.2368	83.3732	91.9591	81.6934	81.6934	76.2183	80.2005	97.3684	89.4737	77.4291	78.7368	76.8879	89.1641	91.9591	84.2105	74.0472	87.2368	91.9591	86.5497	94.7368	94.7368	91.9591
mac-x5641	58.0357	58.0357	59.5833	73.3333	59.5833	61.2939	35.4167	44.6429	8.16667	8.33333	8.16667	8.51449	45.8333	8.51449	19.6759	77.7778	77.9167	71.4286	75.4386	62.963	69.697	83.3333	77.7778	68.1159	68.109	74.053	75.8929	77.9167	69.697	77.7778	68.1159	68.1159	62.963	71.4286	77.7778	75.4386	64.1026	65.3333	72.3732	80.3922	77.7778	80.1535	64.727	73.3333	82.6389	77.7778	80.3922	80.3922	77.7778
mac-x5651	31.8841	31.8841	32.7174	46.7391	32.7174	33.6384	36.2319	68.323	29.2174	25.5435	37.5652	26.087	65.4348	26.087	28.1804	49.5169	46.7391	45.5487	48.0549	60.3865	44.4664	52.9891	49.5169	43.4783	40.9699	44.4664	45.5487	46.7391	44.4664	49.5169	43.4783	43.4783	40.2576	45.5487	49.5169	48.0549	57.3579	41.7391	43.4783	51.1509	49.5169	48.0549	38.9805	46.7391	49.5169	49.5169	51.1509	51.1509	49.5169
mac-x5657	60.4978	60.4978	62.0455	76.3636	62.0455	63.756	37.1212	46.5368	29.9091	30.4924	29.9091	31.1265	47.7273	31.1265	28.8721	80.8081	76.3636	79.1126	78.4689	90.7407	100	86.3636	85.8586	97.8261	92.3077	77.2727	74.4589	81.1364	77.2727	85.8586	97.8261	97.8261	90.7407	74.4589	85.8586	83.3732	92.3077	94	71.1462	83.4225	85.8586	78.4689	87.931	81.1364	85.8586	80.8081	83.4225	88.6364	85.8586
mac-x5465	75.188	75.188	76.9737	66.7105	66.7105	68.4211	22.4172	40.1003	23.1579	23.5746	23.1579	24.0275	41.0526	24.0275	22.4172	70.3216	66.7105	65.1629	68.4211	58.2846	63.756	74.8355	70.3216	62.4714	59.2105	63.756	65.1629	66.7105	63.756	70.3216	62.4714	62.4714	58.2846	65.1629	70.3216	68.4211	59.2105	60.2105	62.4714	72.4458	70.3216	68.4211	56.6243	66.7105	70.3216	70.3216	72.4458	72.4458	70.3216
mac-x3874	38.0952	38.0952	39.0476	48.8095	34.1667	35.0877	38.0952	52.381	26.2857	26.7857	26.2857	27.3292	53.6905	27.3292	25.3968	51.5873	53.6905	47.619	50.1253	42.328	46.5368	55.0595	51.5873	45.5487	47.3443	51.1905	52.381	53.6905	46.5368	51.5873	45.5487	45.5487	42.328	47.619	51.5873	50.1253	43.0403	43.8095	50.1035	53.2213	51.5873	55.1378	45.156	48.8095	56.746	51.5873	53.2213	53.2213	51.5873
mac-x4918	31.8841	31.8841	32.7174	46.7391	32.7174	33.6384	36.2319	45.5487	12.5217	12.7717	12.5217	13.0435	46.7391	13.0435	20.1288	49.5169	51.413	45.5487	48.0549	40.2576	44.4664	52.9891	49.5169	43.4783	45.0669	48.913	50.1035	51.413	44.4664	49.5169	43.4783	43.4783	40.2576	45.5487	49.5169	48.0549	40.9699	41.7391	47.8261	51.1509	49.5169	52.8604	42.8786	46.7391	54.4686	49.5169	51.1509	51.1509	49.5169
mac-x3524	38.0952	38.0952	39.0476	48.8095	34.1667	35.0877	38.0952	52.381	26.2857	26.7857	26.2857	27.3292	53.6905	27.3292	25.3968	51.5873	53.6905	47.619	50.1253	42.328	46.5368	55.0595	51.5873	45.5487	47.3443	51.1905	52.381	53.6905	46.5368	51.5873	45.5487	45.5487	42.328	47.619	51.5873	50.1253	43.0403	43.8095	50.1035	53.2213	51.5873	55.1378	45.156	48.8095	56.746	51.5873	53.2213	53.2213	51.5873
mac-x4121	59.2133	59.2133	60.7609	74.7826	60.7609	62.4714	36.2319	45.5487	12.5217	12.7717	12.5217	13.0435	46.7391	13.0435	20.1288	79.2271	79.4565	77.4327	76.8879	68.438	75.5929	84.7826	84.1787	73.913	73.7458	80.0395	77.4327	84.1304	75.5929	84.1787	73.913	73.913	68.438	72.8778	84.1787	81.6934	69.6488	70.9565	73.913	81.8414	84.1787	81.6934	70.1649	79.4565	89.1304	79.2271	81.8414	86.9565	84.1787
mac-x5792	55.9524	55.9524	57.5	70.7692	57.5	59.2105	33.9744	43.0403	11.7692	12.0192	11.7692	12.291	44.2308	12.291	18.8746	75.2137	75.1923	73.1685	72.8745	64.1738	71.3287	80.7692	79.9145	69.6488	69.2308	75.5245	73.1685	79.6154	71.3287	79.9145	69.6488	69.6488	64.1738	68.8645	79.9145	77.4291	65.3846	66.6923	69.6488	77.8281	79.9145	77.4291	65.6499	75.1923	84.6154	75.2137	77.8281	82.6923	79.9145
mac-x5069	35.7143	35.7143	36.6667	45.8333	32.0833	33.0044	35.4167	49.1071	24.5	25	24.5	25.5435	50.4167	25.5435	23.6111	48.6111	50.4167	44.6429	47.1491	39.3519	43.5606	52.0833	48.6111	42.5725	44.0705	47.9167	49.1071	50.4167	43.5606	48.6111	42.5725	42.5725	39.3519	44.6429	48.6111	47.1491	40.0641	40.8333	46.8297	50.2451	48.6111	51.864	41.8822	45.8333	53.4722	48.6111	50.2451	50.2451	48.6111
mac-x3966	37.2294	37.2294	38.1818	47.7273	33.4091	34.3301	41.2458	51.1905	42.7273	43.5606	42.7273	44.4664	52.5	44.4664	41.2458	55.5556	47.7273	46.5368	53.9474	41.2458	45.4545	53.9773	50.5051	44.4664	41.958	45.4545	46.5368	52.5	50	50.5051	44.4664	44.4664	45.3704	51.1905	50.5051	49.0431	41.958	47	44.4664	52.139	50.5051	53.9474	39.9687	52.5	50.5051	55.5556	52.139	52.139	50.5051
mac-x5649	37.2294	37.2294	38.1818	52.5	38.1818	39.2344	37.1212	69.8052	29.9091	26.1364	38.4545	26.6798	66.8182	26.6798	28.8721	55.5556	52.5	51.1905	53.9474	65.9933	50	59.375	55.5556	48.913	46.1538	50	51.1905	52.5	50	55.5556	48.913	48.913	45.3704	51.1905	55.5556	53.9474	62.9371	47	48.913	57.3529	55.5556	53.9474	43.9655	52.5	55.5556	55.5556	57.3529	57.3529	55.5556
mac-x5784	37.2294	37.2294	38.1818	47.7273	33.4091	34.3301	37.1212	74.4589	29.9091	26.1364	38.4545	26.6798	95.4545	26.6798	28.8721	50.5051	47.7273	46.5368	49.0431	61.8687	45.4545	53.9773	50.5051	44.4664	41.958	45.4545	46.5368	47.7273	45.4545	50.5051	44.4664	44.4664	41.2458	46.5368	50.5051	49.0431	58.7413	42.7273	44.4664	52.139	50.5051	49.0431	39.9687	47.7273	50.5051	50.5051	52.139	52.139	50.5051
mac-x3665	60.4978	60.4978	62.0455	76.3636	62.0455	63.756	37.1212	69.8052	29.9091	26.1364	38.4545	26.6798	66.8182	26.6798	28.8721	80.8081	76.3636	79.1126	78.4689	90.7407	77.2727	86.3636	85.8586	75.5929	71.3287	77.2727	74.4589	81.1364	77.2727	85.8586	75.5929	75.5929	70.1178	74.4589	85.8586	83.3732	88.1119	72.6364	71.1462	83.4225	85.8586	78.4689	67.9467	81.1364	85.8586	80.8081	83.4225	88.6364	85.8586
mac-x5650	60.4978	60.4978	62.0455	76.3636	62.0455	63.756	37.1212	69.8052	29.9091	26.1364	38.4545	26.6798	66.8182	26.6798	28.8721	80.8081	76.3636	79.1126	78.4689	90.7407	77.2727	86.3636	85.8586	75.5929	71.3287	77.2727	74.4589	81.1364	77.2727	85.8586	75.5929	75.5929	70.1178	74.4589	85.8586	83.3732	88.1119	72.6364	71.1462	83.4225	85.8586	78.4689	67.9467	81.1364	85.8586	80.8081	83.4225	88.6364	85.8586
mac-x3927	37.2294	37.2294	38.1818	47.7273	33.4091	34.3301	37.1212	74.4589	29.9091	26.1364	38.4545	26.6798	95.4545	26.6798	28.8721	50.5051	47.7273	46.5368	49.0431	61.8687	45.4545	53.9773	50.5051	44.4664	41.958	45.4545	46.5368	47.7273	45.4545	50.5051	44.4664	44.4664	41.2458	46.5368	50.5051	49.0431	58.7413	42.7273	44.4664	52.139	50.5051	49.0431	39.9687	47.7273	50.5051	50.5051	52.139	52.139	50.5051
mac-x5232	60.4978	60.4978	62.0455	62.0455	95.4545	93.1818	24.7475	32.5758	29.9091	13.0682	25.6364	26.6798	33.4091	26.6798	24.7475	65.6566	62.0455	65.1515	63.756	57.7441	63.6364	70.1705	70.7071	62.253	58.7413	63.6364	60.4978	66.8182	63.6364	70.7071	62.253	62.253	57.7441	60.4978	70.7071	68.6603	58.7413	59.8182	57.8063	67.7807	70.7071	63.756	55.9561	66.8182	70.7071	65.6566	67.7807	72.9947	70.7071
mac-x5416	38.0952	38.0952	39.0476	48.8095	34.1667	35.0877	38.0952	52.381	26.2857	26.7857	26.2857	27.3292	53.6905	27.3292	25.3968	51.5873	53.6905	47.619	50.1253	42.328	46.5368	55.0595	51.5873	45.5487	47.3443	51.1905	52.381	53.6905	46.5368	51.5873	45.5487	45.5487	42.328	47.619	51.5873	50.1253	43.0403	43.8095	50.1035	53.2213	51.5873	55.1378	45.156	48.8095	56.746	51.5873	53.2213	53.2213	51.5873
mac-x5449	44.0476	44.0476	45	39.375	39.375	40.2961	29.8611	44.0476	30.75	31.25	30.75	47.6902	45	47.6902	29.8611	41.3194	39.375	38.5417	40.2961	34.838	37.7841	43.75	41.3194	37.0924	35.3365	37.7841	38.5417	39.375	37.7841	41.3194	37.0924	37.0924	34.838	38.5417	41.3194	40.2961	35.3365	35.875	37.0924	42.4632	41.3194	40.2961	33.944	39.375	41.3194	41.3194	42.4632	42.4632	41.3194
mac-x5645	36.1111	36.1111	36.9444	36.9444	36.9444	37.8655	13.8889	36.1111	14.3333	14.5833	14.3333	44.5652	36.9444	44.5652	23.1481	38.8889	36.9444	36.1111	37.8655	32.4074	35.3535	41.3194	38.8889	34.6618	32.906	35.3535	36.1111	36.9444	35.3535	38.8889	34.6618	34.6618	32.4074	36.1111	38.8889	37.8655	32.906	33.4444	34.6618	40.0327	38.8889	37.8655	31.5134	36.9444	38.8889	38.8889	40.0327	40.0327	38.8889
mac-x5271	71.5774	71.5774	73.125	73.125	73.125	74.8355	9.9537	38.5417	10.25	10.4167	10.25	47.6902	39.375	47.6902	24.8843	76.7361	73.125	71.5774	74.8355	64.6991	70.1705	81.25	76.7361	68.8859	65.625	70.1705	71.5774	73.125	70.1705	76.7361	68.8859	68.8859	64.6991	71.5774	76.7361	74.8355	65.625	66.625	68.8859	78.8603	76.7361	74.8355	63.0388	73.125	76.7361	76.7361	78.8603	78.8603	76.7361
mac-x3543	33.3333	33.3333	34.1667	48.8095	34.1667	35.0877	38.0952	66.6667	26.2857	26.7857	39.4286	27.3292	68.3333	27.3292	25.3968	51.5873	48.8095	47.619	50.1253	59.2593	46.5368	55.0595	51.5873	45.5487	43.0403	46.5368	47.619	48.8095	46.5368	51.5873	45.5487	45.5487	42.328	47.619	51.5873	50.1253	60.2564	43.8095	45.5487	53.2213	51.5873	50.1253	41.0509	48.8095	51.5873	51.5873	53.2213	53.2213	51.5873
mac-x3840	37.2294	37.2294	38.1818	47.7273	33.4091	34.3301	37.1212	51.1905	25.6364	26.1364	25.6364	26.6798	52.5	26.6798	24.7475	50.5051	52.5	46.5368	49.0431	41.2458	45.4545	53.9773	50.5051	44.4664	46.1538	50	51.1905	52.5	45.4545	50.5051	44.4664	44.4664	41.2458	46.5368	50.5051	49.0431	41.958	42.7273	48.913	52.139	50.5051	53.9474	43.9655	47.7273	55.5556	50.5051	52.139	52.139	50.5051
mac-x4373	74.2857	74.2857	75.8333	75.8333	75.8333	77.5439	10.3704	40	10.6667	10.8333	10.6667	11.0145	40.8333	11.0145	25.9259	79.4444	75.8333	80	77.5439	72.5926	78.4848	83.9583	85.5556	77.1014	73.5897	78.4848	74.2857	81.6667	78.4848	85.5556	77.1014	77.1014	72.5926	74.2857	85.5556	83.5088	73.5897	74.6667	71.5942	81.5686	85.5556	77.5439	70.8046	81.6667	85.5556	79.4444	81.5686	87.8431	85.5556
mac-x5276	63.4524	63.4524	65	65	65	66.7105	30.463	34.1667	31.5	32.0833	31.5	32.7174	35	32.7174	30.463	68.6111	65	68.3333	66.7105	82.6852	90.6818	73.125	73.8889	88.8043	84.0385	66.8182	63.4524	70	66.8182	73.8889	88.8043	88.8043	82.6852	63.4524	73.8889	71.8421	84.0385	85.5	60.7609	70.7353	73.8889	66.7105	80.2586	70	73.8889	68.6111	70.7353	76.1765	73.8889
mac-x5794	35.7143	35.7143	36.6667	45.8333	32.0833	33.0044	35.4167	49.1071	28.5833	29.1667	28.5833	29.8007	50.4167	29.8007	27.5463	48.6111	50.4167	44.6429	47.1491	43.287	47.9167	52.0833	48.6111	46.8297	44.0705	47.9167	49.1071	50.4167	43.5606	48.6111	46.8297	46.8297	43.287	44.6429	48.6111	47.1491	44.0705	44.9167	46.8297	50.2451	48.6111	51.864	41.8822	45.8333	53.4722	48.6111	50.2451	50.2451	48.6111
mac-x5717	60.4978	60.4978	62.0455	76.3636	62.0455	63.756	37.1212	69.8052	29.9091	26.1364	38.4545	26.6798	66.8182	26.6798	28.8721	80.8081	76.3636	74.4589	78.4689	86.6162	72.7273	86.3636	80.8081	71.1462	67.1329	72.7273	74.4589	76.3636	72.7273	80.8081	71.1462	71.1462	65.9933	74.4589	80.8081	78.4689	83.9161	68.3636	71.1462	83.4225	80.8081	78.4689	63.9498	76.3636	80.8081	80.8081	83.4225	83.4225	80.8081
mac-x3518	37.2294	37.2294	38.1818	47.7273	33.4091	34.3301	37.1212	74.4589	29.9091	26.1364	38.4545	26.6798	95.4545	26.6798	28.8721	50.5051	47.7273	46.5368	49.0431	61.8687	45.4545	53.9773	50.5051	44.4664	41.958	45.4545	46.5368	47.7273	45.4545	50.5051	44.4664	44.4664	41.2458	46.5368	50.5051	49.0431	58.7413	42.7273	44.4664	52.139	50.5051	49.0431	39.9687	47.7273	50.5051	50.5051	52.139	52.139	50.5051
mac-x5225	33.3333	33.3333	34.2857	42.8571	30	30.9211	32.7381	58.3333	22.7143	23.2143	34.0714	23.7578	60	23.7578	21.8254	45.6349	42.8571	41.6667	44.1729	50.9259	40.5844	49.1071	45.6349	39.5963	37.0879	40.5844	41.6667	42.8571	40.5844	45.6349	39.5963	39.5963	36.3757	41.6667	45.6349	44.1729	51.9231	37.8571	39.5963	47.2689	45.6349	44.1729	35.0985	42.8571	45.6349	45.6349	47.2689	47.2689	45.6349
mac-x3536	30.0752	30.0752	30.7895	46.1842	30.7895	31.5789	67.2515	30.0752	46.3158	51.864	69.4737	48.0549	30.7895	48.0549	80.7018	27.0468	25.6579	25.0627	26.3158	31.384	34.3301	28.7829	27.0468	33.6384	31.8826	24.5215	25.0627	25.6579	24.5215	27.0468	33.6384	33.6384	31.384	25.0627	27.0468	26.3158	31.8826	32.4211	24.0275	27.8638	27.0468	26.3158	30.49	25.6579	27.0468	27.0468	27.8638	27.8638	27.0468
mac-x3623	38.0952	38.0952	39.0476	48.8095	34.1667	35.0877	38.0952	52.381	26.2857	26.7857	26.2857	27.3292	53.6905	27.3292	25.3968	51.5873	53.6905	47.619	50.1253	42.328	46.5368	55.0595	51.5873	45.5487	47.3443	51.1905	52.381	53.6905	46.5368	51.5873	45.5487	45.5487	42.328	47.619	51.5873	50.1253	43.0403	43.8095	50.1035	53.2213	51.5873	55.1378	45.156	48.8095	56.746	51.5873	53.2213	53.2213	51.5873
mac-x3899	39.0476	39.0476	40	50	35	35.9211	39.1667	53.6905	36	36.6667	36	37.3913	55	37.3913	34.8148	52.7778	50	48.8095	51.3158	43.5185	47.7273	56.25	52.7778	46.7391	44.2308	47.7273	48.8095	50	47.7273	52.7778	46.7391	46.7391	43.5185	48.8095	52.7778	51.3158	44.2308	45	46.7391	54.4118	52.7778	51.3158	42.2414	50	52.7778	52.7778	54.4118	54.4118	52.7778
mac-x5346	40.1003	40.1003	41.0526	51.3158	35.9211	36.8421	40.3509	55.1378	41.6842	42.4342	41.6842	43.2494	56.4474	43.2494	40.3509	54.0936	51.3158	50.1253	52.6316	44.8343	49.0431	57.5658	54.0936	48.0549	45.5466	49.0431	50.1253	51.3158	49.0431	54.0936	52.8604	48.0549	44.8343	50.1253	54.0936	52.6316	45.5466	46.3158	48.0549	55.7276	54.0936	52.6316	43.5572	51.3158	54.0936	54.0936	55.7276	55.7276	54.0936
mac-x5731	31.8841	31.8841	32.7174	46.7391	32.7174	33.6384	36.2319	45.5487	12.5217	12.7717	12.5217	13.0435	46.7391	13.0435	20.1288	49.5169	51.413	45.5487	48.0549	40.2576	44.4664	52.9891	49.5169	43.4783	45.0669	48.913	50.1035	51.413	44.4664	49.5169	43.4783	43.4783	40.2576	45.5487	49.5169	48.0549	40.9699	41.7391	47.8261	51.1509	49.5169	52.8604	42.8786	46.7391	54.4686	49.5169	51.1509	51.1509	49.5169
mac-x3533	61.9048	61.9048	63.4524	78.0952	63.4524	65.1629	38.0952	47.619	8.7619	8.92857	8.7619	9.10973	48.8095	9.10973	21.164	82.5397	82.9762	76.1905	80.2005	67.7249	74.4589	88.0952	82.5397	72.8778	73.1685	79.1126	80.9524	82.9762	74.4589	82.5397	72.8778	72.8778	67.7249	76.1905	82.5397	80.2005	68.8645	70.0952	77.4327	85.1541	82.5397	85.213	69.7865	78.0952	87.6984	82.5397	85.1541	85.1541	82.5397
mac-x3247	59.2133	59.2133	60.7609	74.7826	60.7609	62.4714	36.2319	63.7681	25.0435	25.5435	37.5652	26.087	65.4348	26.087	24.1546	79.2271	74.7826	77.4327	76.8879	84.5411	75.5929	84.7826	84.1787	73.913	69.6488	75.5929	72.8778	79.4565	75.5929	84.1787	73.913	73.913	68.438	72.8778	84.1787	81.6934	86.0368	70.9565	69.5652	81.8414	84.1787	76.8879	66.2669	79.4565	84.1787	79.2271	81.8414	86.9565	84.1787
mac-x5124	31.8841	31.8841	32.7174	46.7391	32.7174	33.6384	36.2319	63.7681	25.0435	25.5435	37.5652	26.087	65.4348	26.087	24.1546	49.5169	46.7391	45.5487	48.0549	56.3607	44.4664	52.9891	49.5169	43.4783	40.9699	44.4664	45.5487	46.7391	44.4664	49.5169	43.4783	43.4783	40.2576	45.5487	49.5169	48.0549	57.3579	41.7391	43.4783	51.1509	49.5169	48.0549	38.9805	46.7391	49.5169	49.5169	51.1509	51.1509	49.5169
mac-x5674	31.8841	31.8841	32.7174	46.7391	32.7174	33.6384	36.2319	68.323	29.2174	25.5435	37.5652	26.087	65.4348	26.087	28.1804	49.5169	46.7391	45.5487	48.0549	60.3865	44.4664	52.9891	49.5169	43.4783	40.9699	44.4664	45.5487	46.7391	44.4664	49.5169	43.4783	43.4783	40.2576	45.5487	49.5169	48.0549	57.3579	41.7391	43.4783	51.1509	49.5169	48.0549	38.9805	46.7391	49.5169	49.5169	51.1509	51.1509	49.5169
mac-x5637	31.8841	31.8841	32.7174	46.7391	32.7174	33.6384	36.2319	63.7681	25.0435	25.5435	37.5652	26.087	65.4348	26.087	24.1546	49.5169	46.7391	45.5487	48.0549	56.3607	44.4664	52.9891	49.5169	43.4783	40.9699	44.4664	45.5487	46.7391	44.4664	49.5169	43.4783	43.4783	40.2576	45.5487	49.5169	48.0549	57.3579	41.7391	43.4783	51.1509	49.5169	48.0549	38.9805	46.7391	49.5169	49.5169	51.1509	51.1509	49.5169
mac-x5405	31.25	31.25	32.0833	45.8333	32.0833	33.0044	35.4167	66.9643	28.5833	25	36.75	25.5435	64.1667	25.5435	27.5463	48.6111	45.8333	44.6429	47.1491	59.0278	43.5606	52.0833	48.6111	42.5725	40.0641	43.5606	44.6429	45.8333	43.5606	48.6111	42.5725	42.5725	39.3519	44.6429	48.6111	47.1491	56.0897	40.8333	42.5725	50.2451	48.6111	47.1491	38.0747	45.8333	48.6111	48.6111	50.2451	50.2451	48.6111
mac-x5679	31.8841	31.8841	32.7174	46.7391	32.7174	33.6384	36.2319	45.5487	12.5217	12.7717	12.5217	13.0435	46.7391	13.0435	20.1288	49.5169	51.413	45.5487	48.0549	40.2576	44.4664	52.9891	49.5169	43.4783	45.0669	48.913	50.1035	51.413	44.4664	49.5169	43.4783	43.4783	40.2576	45.5487	49.5169	48.0549	40.9699	41.7391	47.8261	51.1509	49.5169	52.8604	42.8786	46.7391	54.4686	49.5169	51.1509	51.1509	49.5169
mac-x5244	33.3333	33.3333	34.2857	42.8571	30	30.9211	36.3757	45.8333	26.5	27.0833	26.5	27.7174	47.1429	27.7174	29.1005	50.1984	42.8571	41.6667	48.5902	36.3757	40.5844	49.1071	45.6349	39.5963	37.0879	40.5844	41.6667	47.1429	44.6429	45.6349	39.5963	39.5963	40.0132	45.8333	45.6349	44.1729	37.0879	41.6429	39.5963	47.2689	45.6349	48.5902	35.0985	47.1429	45.6349	50.1984	47.2689	47.2689	45.6349
mac-x4922	65.1629	65.1629	66.7105	82.1053	66.7105	68.4211	40.3509	50.1253	18.5263	18.8596	18.5263	19.222	51.3158	19.222	22.4172	86.5497	92.3684	80.2005	84.2105	71.7349	78.4689	92.1053	86.5497	76.8879	81.9838	88.2775	90.2256	87.2368	78.4689	86.5497	76.8879	76.8879	71.7349	80.2005	86.5497	84.2105	72.8745	74.1053	86.4989	89.1641	86.5497	89.4737	78.4029	82.1053	91.9591	86.5497	89.1641	89.1641	86.5497
mac-x3526	59.2133	59.2133	60.7609	74.7826	60.7609	62.4714	36.2319	45.5487	25.0435	25.5435	25.0435	26.087	46.7391	26.087	24.1546	79.2271	84.1304	72.8778	76.8879	64.4122	71.1462	84.7826	79.2271	69.5652	73.7458	80.0395	81.9876	79.4565	71.1462	79.2271	69.5652	69.5652	64.4122	72.8778	79.2271	76.8879	65.5518	66.7826	78.2609	81.8414	79.2271	81.6934	70.1649	74.7826	84.1787	79.2271	81.8414	81.8414	79.2271
mac-x4091	61.9048	61.9048	63.4524	78.0952	63.4524	65.1629	38.0952	47.619	8.7619	8.92857	8.7619	9.10973	48.8095	9.10973	21.164	82.5397	82.9762	76.1905	80.2005	67.7249	74.4589	88.0952	82.5397	72.8778	73.1685	79.1126	80.9524	82.9762	74.4589	82.5397	72.8778	72.8778	67.7249	76.1905	82.5397	80.2005	68.8645	70.0952	77.4327	85.1541	82.5397	85.213	69.7865	78.0952	87.6984	82.5397	85.1541	85.1541	82.5397
mac-x5407	36.4389	36.4389	37.3913	46.7391	32.7174	33.6384	36.2319	50.1035	25.0435	25.5435	25.0435	26.087	51.413	26.087	24.1546	49.5169	51.413	45.5487	48.0549	40.2576	44.4664	52.9891	49.5169	43.4783	45.0669	48.913	50.1035	51.413	44.4664	49.5169	43.4783	43.4783	40.2576	45.5487	49.5169	48.0549	40.9699	41.7391	47.8261	51.1509	49.5169	52.8604	42.8786	46.7391	54.4686	49.5169	51.1509	51.1509	49.5169
mac-x3441	38.0952	38.0952	39.0476	48.8095	34.1667	35.0877	38.0952	52.381	26.2857	26.7857	26.2857	27.3292	53.6905	27.3292	25.3968	51.5873	53.6905	47.619	50.1253	42.328	46.5368	55.0595	51.5873	45.5487	47.3443	51.1905	52.381	53.6905	46.5368	51.5873	45.5487	45.5487	42.328	47.619	51.5873	50.1253	43.0403	43.8095	50.1035	53.2213	51.5873	55.1378	45.156	48.8095	56.746	51.5873	53.2213	53.2213	51.5873
mac-x5381	38.0952	38.0952	39.0476	48.8095	34.1667	35.0877	38.0952	52.381	26.2857	26.7857	26.2857	27.3292	53.6905	27.3292	25.3968	51.5873	53.6905	47.619	50.1253	42.328	46.5368	55.0595	51.5873	45.5487	47.3443	51.1905	52.381	53.6905	46.5368	51.5873	45.5487	45.5487	42.328	47.619	51.5873	50.1253	43.0403	43.8095	50.1035	53.2213	51.5873	55.1378	45.156	48.8095	56.746	51.5873	53.2213	53.2213	51.5873
mac-x3555	30.0752	30.0752	30.7895	46.1842	30.7895	31.5789	44.8343	45.1128	46.3158	51.864	46.3158	48.0549	46.1842	48.0549	44.8343	48.6842	51.3158	45.1128	47.3684	40.3509	44.1388	51.8092	48.6842	43.2494	45.5466	49.0431	50.1253	51.3158	44.1388	48.6842	43.2494	43.2494	40.3509	45.1128	48.6842	47.3684	40.9919	41.6842	48.0549	50.1548	48.6842	52.6316	43.5572	46.1842	54.0936	48.6842	50.1548	50.1548	48.6842
mac-x5120	37.2294	37.2294	38.1818	47.7273	33.4091	34.3301	37.1212	51.1905	25.6364	26.1364	25.6364	31.1265	52.5	31.1265	24.7475	50.5051	52.5	46.5368	49.0431	41.2458	45.4545	53.9773	50.5051	44.4664	46.1538	50	51.1905	52.5	45.4545	50.5051	44.4664	44.4664	41.2458	46.5368	50.5051	49.0431	41.958	42.7273	48.913	52.139	50.5051	53.9474	43.9655	47.7273	55.5556	50.5051	52.139	52.139	50.5051
mac-x5259	37.2294	37.2294	38.1818	47.7273	33.4091	34.3301	37.1212	51.1905	25.6364	26.1364	25.6364	26.6798	52.5	26.6798	24.7475	50.5051	52.5	46.5368	49.0431	41.2458	45.4545	53.9773	50.5051	44.4664	46.1538	50	51.1905	52.5	45.4545	50.5051	44.4664	44.4664	41.2458	46.5368	50.5051	49.0431	41.958	42.7273	48.913	52.139	50.5051	53.9474	43.9655	47.7273	55.5556	50.5051	52.139	52.139	50.5051
mac-x3461	31.25	31.25	32.0833	45.8333	32.0833	33.0044	35.4167	66.9643	28.5833	25	36.75	25.5435	64.1667	25.5435	27.5463	48.6111	45.8333	44.6429	47.1491	59.0278	43.5606	52.0833	48.6111	42.5725	40.0641	43.5606	44.6429	45.8333	43.5606	48.6111	42.5725	42.5725	39.3519	44.6429	48.6111	47.1491	56.0897	40.8333	42.5725	50.2451	48.6111	47.1491	38.0747	45.8333	48.6111	48.6111	50.2451	50.2451	48.6111
mac-x5334	31.25	31.25	32.0833	45.8333	32.0833	33.0044	35.4167	66.9643	28.5833	25	36.75	25.5435	64.1667	25.5435	27.5463	48.6111	45.8333	44.6429	47.1491	59.0278	43.5606	52.0833	48.6111	42.5725	40.0641	43.5606	44.6429	45.8333	43.5606	48.6111	42.5725	42.5725	39.3519	44.6429	48.6111	47.1491	56.0897	40.8333	42.5725	50.2451	48.6111	47.1491	38.0747	45.8333	48.6111	48.6111	50.2451	50.2451	48.6111
mac-x5638	38.0952	38.0952	39.0476	48.8095	34.1667	35.0877	38.0952	52.381	26.2857	26.7857	26.2857	27.3292	53.6905	27.3292	25.3968	51.5873	53.6905	47.619	50.1253	42.328	46.5368	55.0595	51.5873	45.5487	47.3443	51.1905	52.381	53.6905	46.5368	51.5873	45.5487	45.5487	42.328	47.619	51.5873	50.1253	43.0403	43.8095	50.1035	53.2213	51.5873	55.1378	45.156	48.8095	56.746	51.5873	53.2213	53.2213	51.5873
mac-x5294	36.4389	36.4389	37.3913	46.7391	32.7174	33.6384	36.2319	50.1035	29.2174	29.8007	29.2174	30.4348	51.413	30.4348	28.1804	49.5169	51.413	45.5487	48.0549	44.2834	48.913	52.9891	49.5169	47.8261	45.0669	48.913	50.1035	51.413	44.4664	49.5169	47.8261	47.8261	44.2834	45.5487	49.5169	48.0549	45.0669	45.913	47.8261	51.1509	49.5169	52.8604	42.8786	46.7391	54.4686	49.5169	51.1509	51.1509	49.5169
mac-x5773	31.25	31.25	32.0833	45.8333	32.0833	33.0044	35.4167	62.5	24.5	25	36.75	29.8007	64.1667	25.5435	23.6111	48.6111	45.8333	44.6429	47.1491	55.0926	43.5606	52.0833	48.6111	42.5725	40.0641	43.5606	44.6429	45.8333	43.5606	48.6111	42.5725	42.5725	39.3519	44.6429	48.6111	47.1491	56.0897	40.8333	42.5725	50.2451	48.6111	47.1491	38.0747	45.8333	48.6111	48.6111	50.2451	50.2451	48.6111
mac-x5474	58.0357	58.0357	59.5833	73.3333	59.5833	61.2939	35.4167	44.6429	24.5	25	24.5	25.5435	45.8333	25.5435	23.6111	77.7778	82.5	71.4286	75.4386	62.963	69.697	83.3333	77.7778	68.1159	72.1154	78.4091	80.3571	77.9167	69.697	77.7778	68.1159	68.1159	62.963	71.4286	77.7778	75.4386	64.1026	65.3333	76.6304	80.3922	77.7778	80.1535	68.5345	73.3333	82.6389	77.7778	80.3922	80.3922	77.7778
mac-x4070	36.4389	36.4389	37.3913	46.7391	32.7174	33.6384	36.2319	50.1035	29.2174	29.8007	29.2174	30.4348	51.413	30.4348	28.1804	49.5169	51.413	45.5487	48.0549	44.2834	48.913	52.9891	49.5169	47.8261	45.0669	48.913	50.1035	51.413	44.4664	49.5169	47.8261	47.8261	44.2834	45.5487	49.5169	48.0549	45.0669	45.913	47.8261	51.1509	49.5169	52.8604	42.8786	46.7391	54.4686	49.5169	51.1509	51.1509	49.5169
mac-x4101	35.0476	35.0476	36	45	31.5	32.4211	34.6667	48.1905	28	28.5833	28	29.2174	49.5	29.2174	26.963	47.7778	49.5	43.8095	46.3158	42.3704	47	51.25	47.7778	45.913	43.1538	47	48.1905	49.5	42.7273	47.7778	45.913	45.913	42.3704	43.8095	47.7778	46.3158	43.1538	44	45.913	49.4118	47.7778	50.9474	40.9655	45	52.5556	47.7778	49.4118	49.4118	47.7778
mac-x5523	26.7857	26.7857	27.5	41.25	27.5	28.2895	59.0278	40.1786	65.3333	66.6667	61.25	59.6014	41.25	59.6014	59.0278	43.75	50.4167	40.1786	42.4342	35.4167	39.2045	46.875	43.75	38.3152	44.0705	47.9167	49.1071	45.8333	39.2045	43.75	38.3152	38.3152	35.4167	40.1786	43.75	42.4342	36.0577	36.75	46.8297	45.2206	43.75	47.1491	41.8822	41.25	48.6111	43.75	45.2206	45.2206	43.75
mac-x5656	27.3292	27.3292	28.0435	42.0652	28.0435	28.833	60.3865	40.9938	62.6087	63.8587	62.6087	60.8696	42.0652	60.8696	60.3865	44.5652	51.413	40.9938	43.2494	36.2319	40.0198	47.6902	44.5652	39.1304	45.0669	48.913	50.1035	46.7391	40.0198	44.5652	39.1304	39.1304	36.2319	40.9938	44.5652	43.2494	36.8729	37.5652	47.8261	46.0358	44.5652	48.0549	42.8786	42.0652	49.5169	44.5652	46.0358	46.0358	44.5652
mac-x5753	52.619	52.619	54.1667	66.6667	54.1667	55.8772	31.6667	56.6667	25.6667	26.25	36.6667	26.8841	58.3333	26.8841	24.6296	71.1111	66.6667	64.7619	68.7719	70.3704	63.0303	76.6667	71.1111	61.4493	57.4359	63.0303	64.7619	66.6667	63.0303	71.1111	61.4493	61.4493	56.2963	64.7619	71.1111	68.7719	71.7949	58.6667	61.4493	73.7255	71.1111	68.7719	54.2529	66.6667	71.1111	71.1111	73.7255	73.7255	71.1111
mac-x5216	26.7857	26.7857	27.5	27.5	32.0833	33.0044	59.0278	26.7857	81.6667	62.5	61.25	63.8587	27.5	59.6014	59.0278	24.3056	22.9167	22.3214	23.5746	27.5463	30.4924	26.0417	24.3056	29.8007	28.0449	21.7803	22.3214	22.9167	21.7803	24.3056	29.8007	29.8007	27.5463	22.3214	24.3056	23.5746	28.0449	28.5833	21.2862	25.1225	24.3056	23.5746	26.6523	22.9167	24.3056	24.3056	25.1225	25.1225	24.3056
mac-x5671	26.7857	26.7857	27.5	41.25	27.5	28.2895	78.7037	26.7857	61.25	62.5	81.6667	63.8587	27.5	59.6014	90.5093	24.3056	22.9167	22.3214	23.5746	27.5463	30.4924	26.0417	24.3056	29.8007	28.0449	21.7803	22.3214	22.9167	21.7803	24.3056	29.8007	29.8007	27.5463	22.3214	24.3056	23.5746	28.0449	28.5833	21.2862	25.1225	24.3056	23.5746	26.6523	22.9167	24.3056	24.3056	25.1225	25.1225	24.3056
mac-x5783	31.25	31.25	27.5	41.25	27.5	28.2895	62.963	40.1786	61.25	62.5	61.25	59.6014	41.25	59.6014	62.963	43.75	50.4167	40.1786	42.4342	35.4167	39.2045	46.875	43.75	38.3152	44.0705	47.9167	49.1071	45.8333	39.2045	43.75	38.3152	38.3152	35.4167	40.1786	43.75	42.4342	36.0577	36.75	46.8297	45.2206	43.75	47.1491	41.8822	41.25	48.6111	43.75	45.2206	45.2206	43.75
mac-x5672	26.2857	26.2857	27	40.5	27	27.7895	57.7778	39.4286	60	61.25	60	62.6087	40.5	58.4348	57.7778	43	49.5	39.4286	41.6842	34.6667	38.4545	46.125	43	37.5652	43.1538	47	48.1905	45	38.4545	43	37.5652	37.5652	34.6667	39.4286	43	41.6842	35.3077	36	45.913	44.4706	43	46.3158	40.9655	40.5	47.7778	43	44.4706	44.4706	43
mac-x3525	26.2857	26.2857	27	40.5	27	27.7895	57.7778	39.4286	60	61.25	60	62.6087	40.5	58.4348	57.7778	43	49.5	39.4286	41.6842	34.6667	38.4545	46.125	43	37.5652	43.1538	47	48.1905	45	38.4545	43	37.5652	37.5652	34.6667	39.4286	43	41.6842	35.3077	36	45.913	44.4706	43	46.3158	40.9655	40.5	47.7778	43	44.4706	44.4706	43
mac-x5191	26.2857	26.2857	27	40.5	27	27.7895	50.0741	39.4286	52	53.0833	52	54.2609	40.5	54.2609	50.0741	43	49.5	39.4286	41.6842	34.6667	38.4545	46.125	43	37.5652	43.1538	47	48.1905	45	38.4545	43	37.5652	37.5652	34.6667	39.4286	43	41.6842	35.3077	36	45.913	44.4706	43	46.3158	40.9655	40.5	47.7778	43	44.4706	44.4706	43
mac-x5251	42.577	42.577	43.5294	59.8529	43.5294	44.582	43.1373	53.2213	29.6471	10.049	29.6471	30.6905	54.4118	30.6905	28.7582	62.9085	59.8529	58.5434	61.3003	52.7233	57.3529	66.7279	62.9085	56.266	53.5068	57.3529	58.5434	59.8529	57.3529	62.9085	56.266	56.266	52.7233	58.5434	62.9085	61.3003	53.5068	54.3529	56.266	64.7059	62.9085	61.3003	51.3185	59.8529	62.9085	62.9085	64.7059	64.7059	62.9085
mac-x3254	42.577	42.577	43.5294	54.4118	38.0882	39.0093	43.1373	58.5434	29.6471	15.0735	29.6471	30.6905	59.8529	30.6905	28.7582	57.1895	54.4118	53.2213	55.7276	47.9303	52.139	60.6618	57.1895	51.1509	48.6425	52.139	53.2213	54.4118	52.139	57.1895	51.1509	51.1509	47.9303	53.2213	57.1895	55.7276	48.6425	49.4118	51.1509	58.8235	57.1895	55.7276	46.6531	54.4118	57.1895	57.1895	58.8235	58.8235	57.1895
mac-x3463	42.577	42.577	43.5294	54.4118	38.0882	39.0093	43.1373	58.5434	14.8235	15.0735	14.8235	15.3453	87.0588	15.3453	23.9651	57.1895	54.4118	53.2213	55.7276	47.9303	52.139	60.6618	57.1895	51.1509	48.6425	52.139	53.2213	54.4118	52.139	57.1895	51.1509	51.1509	47.9303	53.2213	57.1895	55.7276	48.6425	49.4118	51.1509	58.8235	57.1895	55.7276	46.6531	54.4118	57.1895	57.1895	58.8235	58.8235	57.1895
mac-x5492	41.2698	41.2698	42.2222	52.7778	36.9444	37.8655	41.6667	56.746	14.3333	14.5833	14.3333	14.8551	84.4444	14.8551	23.1481	55.5556	52.7778	51.5873	54.0936	46.2963	50.5051	59.0278	55.5556	49.5169	47.0085	50.5051	51.5873	52.7778	50.5051	55.5556	49.5169	49.5169	46.2963	51.5873	55.5556	54.0936	47.0085	47.7778	49.5169	57.1895	55.5556	54.0936	45.0192	52.7778	55.5556	55.5556	57.1895	57.1895	55.5556
mac-x3844	30.0752	30.0752	30.7895	46.1842	30.7895	31.5789	40.3509	45.1128	27.7895	28.2895	27.7895	28.833	46.1842	28.833	26.9006	48.6842	56.4474	45.1128	47.3684	40.3509	44.1388	51.8092	48.6842	43.2494	50.1012	53.9474	55.1378	51.3158	44.1388	48.6842	43.2494	43.2494	40.3509	45.1128	48.6842	47.3684	40.9919	41.6842	52.8604	50.1548	48.6842	52.6316	47.9129	46.1842	54.0936	48.6842	50.1548	50.1548	48.6842
mac-x5004	29.2857	29.2857	30	45	35	35.9211	39.1667	43.9286	45	27.5	27	28.0435	45	28.0435	26.1111	47.5	55	43.9286	46.1842	39.1667	42.9545	50.625	47.5	42.0652	48.6538	52.5	53.6905	50	42.9545	47.5	42.0652	42.0652	39.1667	43.9286	47.5	46.1842	39.8077	40.5	51.413	48.9706	47.5	51.3158	46.4655	45	52.7778	47.5	48.9706	48.9706	47.5
mac-x3636	29.2857	29.2857	30	45	35	35.9211	39.1667	43.9286	45	27.5	27	28.0435	45	28.0435	26.1111	47.5	55	43.9286	46.1842	39.1667	42.9545	50.625	47.5	42.0652	48.6538	52.5	53.6905	50	42.9545	47.5	42.0652	42.0652	39.1667	43.9286	47.5	46.1842	39.8077	40.5	51.413	48.9706	47.5	51.3158	46.4655	45	52.7778	47.5	48.9706	48.9706	47.5
mac-x4102	29.2857	29.2857	30	45	35	35.9211	39.1667	43.9286	45	27.5	27	28.0435	45	28.0435	26.1111	47.5	55	43.9286	46.1842	39.1667	42.9545	50.625	47.5	42.0652	48.6538	52.5	53.6905	50	42.9545	47.5	42.0652	42.0652	39.1667	43.9286	47.5	46.1842	39.8077	40.5	51.413	48.9706	47.5	51.3158	46.4655	45	52.7778	47.5	48.9706	48.9706	47.5
mac-x5082	30.0752	30.0752	30.7895	46.1842	30.7895	31.5789	40.3509	45.1128	27.7895	28.2895	27.7895	28.833	46.1842	28.833	26.9006	48.6842	56.4474	45.1128	47.3684	40.3509	44.1388	51.8092	48.6842	43.2494	50.1012	53.9474	55.1378	51.3158	44.1388	48.6842	43.2494	43.2494	40.3509	45.1128	48.6842	47.3684	40.9919	41.6842	52.8604	50.1548	48.6842	52.6316	47.9129	46.1842	54.0936	48.6842	50.1548	50.1548	48.6842
mac-x5777	29.2857	29.2857	30	45	35	35.9211	39.1667	43.9286	45	27.5	27	28.0435	45	28.0435	26.1111	47.5	55	43.9286	46.1842	39.1667	42.9545	50.625	47.5	42.0652	48.6538	52.5	53.6905	50	42.9545	47.5	42.0652	42.0652	39.1667	43.9286	47.5	46.1842	39.8077	40.5	51.413	48.9706	47.5	51.3158	46.4655	45	52.7778	47.5	48.9706	48.9706	47.5
mac-x3867	29.2857	29.2857	30	45	35	35.9211	39.1667	43.9286	45	27.5	27	28.0435	45	28.0435	26.1111	47.5	55	43.9286	46.1842	39.1667	42.9545	50.625	47.5	42.0652	48.6538	52.5	53.6905	50	42.9545	47.5	42.0652	42.0652	39.1667	43.9286	47.5	46.1842	39.8077	40.5	51.413	48.9706	47.5	51.3158	46.4655	45	52.7778	47.5	48.9706	48.9706	47.5
mac-x3629	53.3662	53.3662	54.9138	67.5862	54.9138	56.6243	32.1839	57.4713	22.3448	22.8448	33.5172	23.3883	59.1379	23.3883	21.4559	72.0307	67.5862	69.7865	69.6915	75.0958	67.9467	77.5862	76.5326	66.2669	62.0027	67.9467	65.6814	71.8103	67.9467	76.5326	66.2669	66.2669	60.7918	65.6814	76.5326	74.0472	76.5915	63.3103	62.3688	74.645	76.5326	69.6915	58.6207	71.8103	76.5326	72.0307	74.645	79.3103	76.5326
mac-x5751	36.4389	36.4389	37.3913	46.7391	32.7174	33.6384	36.2319	50.1035	29.2174	29.8007	29.2174	30.4348	51.413	30.4348	28.1804	49.5169	51.413	45.5487	48.0549	44.2834	48.913	52.9891	49.5169	47.8261	45.0669	48.913	50.1035	51.413	44.4664	49.5169	47.8261	47.8261	44.2834	45.5487	49.5169	48.0549	45.0669	45.913	47.8261	51.1509	49.5169	52.8604	42.8786	46.7391	54.4686	49.5169	51.1509	51.1509	49.5169
mac-x5729	36.4389	36.4389	37.3913	46.7391	32.7174	33.6384	36.2319	50.1035	25.0435	25.5435	25.0435	26.087	51.413	26.087	24.1546	49.5169	51.413	45.5487	48.0549	40.2576	44.4664	52.9891	49.5169	43.4783	45.0669	48.913	50.1035	51.413	44.4664	49.5169	43.4783	43.4783	40.2576	45.5487	49.5169	48.0549	40.9699	41.7391	47.8261	51.1509	49.5169	52.8604	42.8786	46.7391	54.4686	49.5169	51.1509	51.1509	49.5169
mac-x5758	36.4389	36.4389	37.3913	46.7391	32.7174	33.6384	36.2319	50.1035	25.0435	25.5435	25.0435	26.087	51.413	26.087	24.1546	49.5169	51.413	45.5487	48.0549	40.2576	44.4664	52.9891	49.5169	43.4783	45.0669	48.913	50.1035	51.413	44.4664	49.5169	43.4783	43.4783	40.2576	45.5487	49.5169	48.0549	40.9699	41.7391	47.8261	51.1509	49.5169	52.8604	42.8786	46.7391	54.4686	49.5169	51.1509	51.1509	49.5169
mac-x4166	35.7143	35.7143	36.6667	45.8333	32.0833	33.0044	35.4167	49.1071	24.5	25	24.5	25.5435	50.4167	25.5435	23.6111	48.6111	55	44.6429	47.1491	39.3519	43.5606	52.0833	48.6111	42.5725	48.0769	52.2727	53.5714	50.4167	43.5606	48.6111	42.5725	42.5725	39.3519	44.6429	48.6111	47.1491	40.0641	40.8333	51.087	50.2451	48.6111	51.864	45.6897	45.8333	53.4722	48.6111	50.2451	50.2451	48.6111
mac-x5720	33.3333	33.3333	34.1667	48.8095	34.1667	35.0877	38.0952	47.619	30.6667	31.25	30.6667	31.8841	48.8095	31.8841	29.6296	51.5873	48.8095	47.619	50.1253	42.328	46.5368	55.0595	51.5873	45.5487	43.0403	46.5368	47.619	48.8095	46.5368	51.5873	45.5487	45.5487	42.328	47.619	51.5873	50.1253	43.0403	43.8095	45.5487	53.2213	51.5873	50.1253	41.0509	48.8095	51.5873	51.5873	53.2213	53.2213	51.5873
mac-x3480	34.1667	34.1667	35	50	35	35.9211	39.1667	48.8095	27	9.16667	31.5	28.0435	50	28.0435	30.463	52.7778	50	48.8095	51.3158	43.5185	47.7273	56.25	52.7778	46.7391	44.2308	47.7273	48.8095	50	47.7273	52.7778	46.7391	46.7391	43.5185	48.8095	52.7778	51.3158	44.2308	45	46.7391	54.4118	52.7778	51.3158	42.2414	50	52.7778	52.7778	54.4118	54.4118	52.7778
mac-x4169	34.1667	34.1667	35	50	35	35.9211	39.1667	48.8095	31.5	9.16667	27	28.0435	50	28.0435	26.1111	52.7778	50	48.8095	51.3158	43.5185	47.7273	56.25	52.7778	46.7391	44.2308	47.7273	48.8095	50	47.7273	52.7778	46.7391	46.7391	43.5185	48.8095	52.7778	51.3158	44.2308	45	46.7391	54.4118	52.7778	51.3158	42.2414	50	52.7778	52.7778	54.4118	54.4118	52.7778
mac-x5122	38.5417	38.5417	39.375	56.25	39.375	40.2961	44.7917	55.0595	10.25	10.4167	10.25	10.5978	56.25	10.5978	24.8843	59.0278	56.25	55.0595	57.5658	49.7685	53.9773	62.5	59.0278	52.9891	50.4808	53.9773	55.0595	56.25	53.9773	59.0278	52.9891	52.9891	49.7685	55.0595	59.0278	57.5658	50.4808	51.25	52.9891	60.6618	59.0278	57.5658	48.4914	56.25	59.0278	59.0278	60.6618	60.6618	59.0278
mac-x4160	36.4389	36.4389	37.3913	46.7391	32.7174	33.6384	36.2319	50.1035	29.2174	29.8007	29.2174	30.4348	51.413	30.4348	32.2061	49.5169	51.413	45.5487	48.0549	44.2834	48.913	52.9891	49.5169	47.8261	45.0669	48.913	50.1035	51.413	44.4664	49.5169	47.8261	47.8261	44.2834	45.5487	49.5169	48.0549	45.0669	45.913	47.8261	51.1509	49.5169	52.8604	42.8786	46.7391	54.4686	49.5169	51.1509	51.1509	49.5169
mac-x4194	30.9524	30.9524	31.6667	47.5	31.6667	32.4561	41.6667	46.4286	28.6667	29.1667	28.6667	29.7101	47.5	29.7101	27.7778	50	58.0556	46.4286	48.6842	41.6667	45.4545	53.125	50	44.5652	51.7094	55.5556	56.746	52.7778	45.4545	50	44.5652	44.5652	41.6667	46.4286	50	48.6842	42.3077	43	54.4686	51.4706	50	54.0936	49.5211	47.5	55.5556	50	51.4706	51.4706	50
mac-x5364	28.5714	28.5714	29.2857	43.9286	29.2857	30.0752	38.0952	42.8571	21.9048	22.3214	21.9048	22.7743	43.9286	22.7743	21.164	46.4286	53.6905	42.8571	45.1128	38.0952	41.8831	49.5536	46.4286	40.9938	47.3443	51.1905	52.381	48.8095	41.8831	46.4286	40.9938	40.9938	38.0952	42.8571	46.4286	45.1128	38.7363	39.4286	50.1035	47.8992	46.4286	50.1253	45.156	43.9286	51.5873	46.4286	47.8992	47.8992	46.4286
mac-x3739	30.0752	30.0752	30.7895	46.1842	35.9211	36.8421	40.3509	45.1128	46.3158	28.2895	27.7895	28.833	46.1842	28.833	26.9006	48.6842	56.4474	45.1128	47.3684	40.3509	44.1388	51.8092	48.6842	43.2494	50.1012	53.9474	55.1378	51.3158	44.1388	48.6842	43.2494	43.2494	40.3509	45.1128	48.6842	47.3684	40.9919	41.6842	52.8604	50.1548	48.6842	52.6316	47.9129	46.1842	54.0936	48.6842	50.1548	50.1548	48.6842
mac-x3548	29.2857	29.2857	30	45	30	30.7895	39.1667	43.9286	18	18.3333	18	18.6957	45	18.6957	21.7593	47.5	55	43.9286	46.1842	39.1667	42.9545	50.625	47.5	42.0652	48.6538	52.5	53.6905	50	42.9545	47.5	42.0652	42.0652	39.1667	43.9286	47.5	46.1842	39.8077	40.5	51.413	48.9706	47.5	51.3158	46.4655	45	52.7778	47.5	48.9706	48.9706	47.5
mac-x5716	27.9221	27.9221	28.6364	42.9545	28.6364	29.4258	45.3704	41.8831	47	47.9167	47	48.913	42.9545	48.913	45.3704	45.4545	52.5	41.8831	44.1388	37.1212	40.9091	48.5795	45.4545	40.0198	46.1538	50	51.1905	47.7273	40.9091	45.4545	40.0198	40.0198	37.1212	41.8831	45.4545	44.1388	37.7622	38.4545	48.913	46.9251	45.4545	49.0431	43.9655	42.9545	50.5051	45.4545	46.9251	46.9251	45.4545
mac-x3887	28.5714	28.5714	29.2857	43.9286	29.2857	30.0752	38.0952	42.8571	35.0476	35.7143	35.0476	36.4389	43.9286	36.4389	33.8624	46.4286	53.6905	42.8571	45.1128	38.0952	41.8831	49.5536	46.4286	40.9938	47.3443	51.1905	52.381	48.8095	41.8831	46.4286	40.9938	40.9938	38.0952	42.8571	46.4286	45.1128	38.7363	39.4286	50.1035	47.8992	46.4286	50.1253	45.156	43.9286	51.5873	46.4286	47.8992	47.8992	46.4286
mac-x4013	30.9524	30.9524	31.6667	47.5	31.6667	32.4561	41.6667	46.4286	38.2222	38.8889	38.2222	39.6135	47.5	39.6135	37.037	50	58.0556	46.4286	48.6842	41.6667	45.4545	53.125	50	44.5652	51.7094	55.5556	56.746	52.7778	45.4545	50	44.5652	44.5652	41.6667	46.4286	50	48.6842	42.3077	43	54.4686	51.4706	50	54.0936	49.5211	47.5	55.5556	50	51.4706	51.4706	50
mac-x4115	30.9524	30.9524	31.6667	47.5	31.6667	32.4561	41.6667	46.4286	28.6667	29.1667	28.6667	29.7101	47.5	29.7101	27.7778	50	58.0556	46.4286	48.6842	41.6667	45.4545	53.125	50	44.5652	51.7094	55.5556	56.746	52.7778	45.4545	50	44.5652	44.5652	41.6667	46.4286	50	48.6842	42.3077	43	54.4686	51.4706	50	54.0936	49.5211	47.5	55.5556	50	51.4706	51.4706	50
mac-x3434	15.4762	15.4762	15.8333	31.6667	36.9444	37.8655	27.7778	15.4762	52.5556	29.1667	28.6667	29.7101	15.8333	29.7101	27.7778	11.1111	15.8333	10.3175	21.6374	9.25926	10.101	11.8056	11.1111	9.90338	14.1026	15.1515	15.4762	10.5556	10.101	11.1111	9.90338	9.90338	9.25926	10.3175	11.1111	10.8187	9.40171	19.1111	14.8551	11.4379	11.1111	10.8187	13.5057	21.1111	11.1111	11.1111	11.4379	11.4379	11.1111
mac-x4110	27.9221	27.9221	28.6364	42.9545	28.6364	29.4258	37.1212	41.8831	25.6364	21.7803	25.6364	26.6798	42.9545	26.6798	24.7475	45.4545	52.5	41.8831	44.1388	37.1212	40.9091	48.5795	45.4545	40.0198	46.1538	50	51.1905	47.7273	40.9091	45.4545	40.0198	40.0198	37.1212	41.8831	45.4545	44.1388	37.7622	38.4545	48.913	46.9251	45.4545	49.0431	43.9655	42.9545	50.5051	45.4545	46.9251	46.9251	45.4545
mac-x4105	15.0376	15.0376	15.3947	30.7895	35.9211	36.8421	35.8674	15.0376	60.2105	37.7193	37.0526	38.4439	15.3947	33.6384	35.8674	10.8187	15.3947	10.0251	21.0526	8.96686	9.80861	11.5132	10.8187	9.61098	13.664	14.7129	15.0376	10.2632	9.80861	10.8187	9.61098	9.61098	8.96686	10.0251	10.8187	10.5263	9.10931	18.5263	14.4165	11.1455	10.8187	10.5263	13.0672	20.5263	10.8187	16.2281	11.1455	11.1455	10.8187
mac-x4107	30.0752	30.0752	30.7895	46.1842	30.7895	31.5789	40.3509	45.1128	23.1579	23.5746	23.1579	24.0275	46.1842	24.0275	22.4172	48.6842	56.4474	45.1128	47.3684	40.3509	44.1388	51.8092	48.6842	43.2494	50.1012	53.9474	55.1378	51.3158	44.1388	48.6842	43.2494	43.2494	40.3509	45.1128	48.6842	47.3684	40.9919	41.6842	52.8604	50.1548	48.6842	52.6316	47.9129	46.1842	54.0936	48.6842	50.1548	50.1548	48.6842
mac-x4371	30.0752	30.0752	30.7895	46.1842	30.7895	31.5789	40.3509	45.1128	18.5263	18.8596	18.5263	19.222	46.1842	19.222	22.4172	48.6842	56.4474	45.1128	47.3684	40.3509	44.1388	51.8092	48.6842	43.2494	50.1012	53.9474	55.1378	51.3158	44.1388	48.6842	43.2494	43.2494	40.3509	45.1128	48.6842	47.3684	40.9919	41.6842	52.8604	50.1548	48.6842	52.6316	47.9129	46.1842	54.0936	48.6842	50.1548	50.1548	48.6842
mac-x3884	31.9328	31.9328	32.6471	48.9706	32.6471	33.4365	43.1373	47.8992	39.5294	40.1961	39.5294	40.9207	48.9706	40.9207	38.3442	51.4706	59.8529	47.8992	50.1548	43.1373	46.9251	54.5956	51.4706	46.0358	53.5068	57.3529	58.5434	54.4118	46.9251	51.4706	46.0358	46.0358	43.1373	47.8992	51.4706	50.1548	43.7783	44.4706	56.266	52.9412	51.4706	55.7276	51.3185	48.9706	57.1895	51.4706	52.9412	52.9412	51.4706
mac-x5064	31.8841	31.8841	32.7174	46.7391	32.7174	33.6384	36.2319	45.5487	37.5652	38.3152	37.5652	39.1304	46.7391	39.1304	36.2319	49.5169	46.7391	45.5487	48.0549	40.2576	44.4664	52.9891	49.5169	43.4783	40.9699	44.4664	45.5487	46.7391	44.4664	49.5169	43.4783	43.4783	40.2576	45.5487	49.5169	48.0549	40.9699	41.7391	43.4783	51.1509	49.5169	48.0549	38.9805	46.7391	49.5169	49.5169	51.1509	51.1509	49.5169
mac-x5292	32.5758	32.5758	33.4091	47.7273	33.4091	34.3301	37.1212	46.5368	12.8182	13.0682	12.8182	13.3399	47.7273	13.3399	20.6229	50.5051	47.7273	46.5368	49.0431	41.2458	45.4545	53.9773	50.5051	44.4664	41.958	45.4545	46.5368	47.7273	45.4545	50.5051	44.4664	44.4664	41.2458	46.5368	50.5051	49.0431	41.958	42.7273	44.4664	52.139	50.5051	49.0431	39.9687	47.7273	50.5051	50.5051	52.139	52.139	50.5051
mac-x3412	30.0752	30.0752	30.7895	46.1842	30.7895	31.5789	40.3509	45.1128	23.1579	23.5746	23.1579	24.0275	46.1842	24.0275	22.4172	48.6842	56.4474	45.1128	47.3684	40.3509	44.1388	51.8092	48.6842	43.2494	50.1012	53.9474	55.1378	51.3158	44.1388	48.6842	43.2494	43.2494	40.3509	45.1128	48.6842	47.3684	40.9919	41.6842	52.8604	50.1548	48.6842	52.6316	47.9129	46.1842	54.0936	48.6842	50.1548	50.1548	48.6842
mac-x3420	29.2857	29.2857	30	45	30	30.7895	39.1667	43.9286	27	27.5	27	28.0435	45	28.0435	26.1111	47.5	55	43.9286	46.1842	39.1667	42.9545	50.625	47.5	42.0652	48.6538	52.5	53.6905	50	42.9545	47.5	42.0652	42.0652	39.1667	43.9286	47.5	46.1842	39.8077	40.5	51.413	48.9706	47.5	51.3158	46.4655	45	52.7778	47.5	48.9706	48.9706	47.5
mac-x3729	29.2857	29.2857	30	45	30	30.7895	47.8704	43.9286	49.5	50.4167	49.5	51.413	45	51.413	47.8704	47.5	55	43.9286	46.1842	39.1667	42.9545	50.625	47.5	42.0652	48.6538	52.5	53.6905	50	42.9545	47.5	42.0652	42.0652	39.1667	43.9286	47.5	46.1842	39.8077	40.5	51.413	48.9706	47.5	51.3158	46.4655	45	52.7778	47.5	48.9706	48.9706	47.5
mac-x4071	37.2294	37.2294	38.1818	9.54545	9.54545	9.80861	41.2458	27.9221	42.7273	56.6288	42.7273	44.4664	28.6364	44.4664	41.2458	10.101	14.3182	9.30736	19.6172	28.8721	31.8182	10.7955	10.101	31.1265	29.3706	13.6364	13.961	9.54545	9.09091	10.101	31.1265	31.1265	28.8721	9.30736	10.101	9.80861	29.3706	29.9091	13.3399	10.4278	10.101	9.80861	27.9781	19.0909	10.101	15.1515	10.4278	10.4278	10.101
mac-x3753	30.0752	30.0752	30.7895	46.1842	30.7895	31.5789	40.3509	45.1128	27.7895	18.8596	32.4211	28.833	46.1842	28.833	31.384	48.6842	56.4474	45.1128	47.3684	40.3509	44.1388	51.8092	48.6842	43.2494	50.1012	53.9474	55.1378	51.3158	44.1388	48.6842	43.2494	43.2494	40.3509	45.1128	48.6842	47.3684	40.9919	41.6842	52.8604	50.1548	48.6842	52.6316	47.9129	46.1842	54.0936	48.6842	50.1548	50.1548	48.6842
mac-x4394	15.4762	15.4762	15.8333	31.6667	36.9444	37.8655	27.7778	15.4762	52.5556	29.1667	28.6667	29.7101	15.8333	29.7101	27.7778	11.1111	15.8333	10.3175	21.6374	9.25926	10.101	11.8056	11.1111	9.90338	14.1026	15.1515	15.4762	10.5556	10.101	11.1111	9.90338	9.90338	9.25926	10.3175	11.1111	10.8187	9.40171	19.1111	14.8551	11.4379	11.1111	10.8187	13.5057	21.1111	11.1111	11.1111	11.4379	11.4379	11.1111
mac-x3650	30.0752	30.0752	30.7895	46.1842	30.7895	31.5789	40.3509	45.1128	18.5263	18.8596	18.5263	19.222	46.1842	19.222	22.4172	48.6842	56.4474	45.1128	47.3684	40.3509	44.1388	51.8092	48.6842	43.2494	50.1012	53.9474	55.1378	51.3158	44.1388	48.6842	43.2494	43.2494	40.3509	45.1128	48.6842	47.3684	40.9919	41.6842	52.8604	50.1548	48.6842	52.6316	47.9129	46.1842	54.0936	48.6842	50.1548	50.1548	48.6842
mac-x3885	26.7857	26.7857	27.5	41.25	27.5	28.2895	43.287	40.1786	44.9167	45.8333	44.9167	46.8297	41.25	46.8297	43.287	43.75	50.4167	40.1786	42.4342	35.4167	39.2045	46.875	43.75	38.3152	44.0705	47.9167	49.1071	45.8333	39.2045	43.75	38.3152	38.3152	35.4167	40.1786	43.75	42.4342	36.0577	36.75	46.8297	45.2206	43.75	47.1491	41.8822	41.25	48.6111	43.75	45.2206	45.2206	43.75
mac-x5525	16.5179	16.5179	16.875	33.75	39.375	40.2961	34.838	16.5179	61.5	36.4583	35.875	37.0924	16.875	37.0924	34.838	11.8056	16.875	11.0119	23.0263	9.9537	10.7955	12.5	11.8056	10.5978	15.1442	16.1932	16.5179	11.25	10.7955	11.8056	10.5978	10.5978	9.9537	11.0119	11.8056	11.5132	10.0962	20.5	21.1957	12.1324	11.8056	11.5132	19.3966	22.5	11.8056	17.7083	12.1324	12.1324	11.8056
mac-x4032	15.4762	15.4762	15.8333	31.6667	36.9444	37.8655	27.7778	15.4762	47.7778	24.3056	28.6667	29.7101	15.8333	29.7101	27.7778	11.1111	15.8333	10.3175	21.6374	9.25926	10.101	11.8056	11.1111	9.90338	14.1026	15.1515	15.4762	10.5556	10.101	11.1111	9.90338	9.90338	9.25926	10.3175	11.1111	10.8187	9.40171	19.1111	14.8551	11.4379	11.1111	10.8187	13.5057	21.1111	11.1111	11.1111	11.4379	11.4379	11.1111
mac-x4114	15.4762	15.4762	15.8333	31.6667	36.9444	37.8655	37.037	15.4762	62.1111	38.8889	38.2222	39.6135	15.8333	34.6618	37.037	11.1111	15.8333	10.3175	21.6374	9.25926	10.101	11.8056	11.1111	9.90338	14.1026	15.1515	15.4762	10.5556	10.101	11.1111	9.90338	9.90338	9.25926	10.3175	11.1111	10.8187	9.40171	19.1111	19.8068	11.4379	11.1111	10.8187	18.0077	21.1111	11.1111	16.6667	11.4379	11.4379	11.1111
mac-x5734	29.2857	29.2857	30	45	30	30.7895	39.1667	43.9286	36	36.6667	36	37.3913	45	32.7174	34.8148	47.5	55	43.9286	46.1842	39.1667	42.9545	50.625	47.5	42.0652	48.6538	52.5	53.6905	50	42.9545	47.5	42.0652	42.0652	39.1667	43.9286	47.5	46.1842	39.8077	40.5	51.413	48.9706	47.5	51.3158	46.4655	45	52.7778	47.5	48.9706	48.9706	47.5
mac-x3994	38.0952	38.0952	39.0476	29.2857	34.1667	35.0877	33.8624	28.5714	43.8095	35.7143	35.0476	36.4389	29.2857	36.4389	33.8624	10.3175	14.6429	9.52381	20.0501	29.6296	32.5758	11.0119	10.3175	31.8841	30.1282	13.961	14.2857	9.7619	9.30736	10.3175	31.8841	31.8841	29.6296	9.52381	10.3175	10.0251	30.1282	30.6667	13.6646	10.6443	10.3175	10.0251	28.7356	19.5238	10.3175	15.4762	10.6443	10.6443	10.3175
mac-x5779	35.0877	35.0877	35.9211	51.3158	35.9211	36.8421	40.3509	50.1253	18.5263	18.8596	18.5263	19.222	51.3158	19.222	22.4172	54.0936	51.3158	50.1253	52.6316	44.8343	49.0431	57.5658	54.0936	48.0549	45.5466	49.0431	50.1253	51.3158	49.0431	54.0936	48.0549	48.0549	44.8343	50.1253	54.0936	52.6316	45.5466	46.3158	48.0549	55.7276	54.0936	52.6316	43.5572	51.3158	54.0936	54.0936	55.7276	55.7276	54.0936
mac-x3431	27.9221	27.9221	28.6364	42.9545	28.6364	29.4258	57.7441	41.8831	59.8182	60.9848	59.8182	62.253	42.9545	57.8063	57.7441	45.4545	52.5	41.8831	44.1388	37.1212	40.9091	48.5795	45.4545	40.0198	46.1538	50	51.1905	47.7273	40.9091	45.4545	40.0198	40.0198	37.1212	41.8831	45.4545	44.1388	37.7622	38.4545	48.913	46.9251	45.4545	49.0431	43.9655	42.9545	50.5051	45.4545	46.9251	46.9251	45.4545
mac-x3986	15.4762	15.4762	15.8333	31.6667	36.9444	37.8655	37.037	15.4762	62.1111	38.8889	38.2222	39.6135	15.8333	39.6135	37.037	11.1111	15.8333	10.3175	21.6374	9.25926	10.101	11.8056	11.1111	9.90338	14.1026	15.1515	15.4762	10.5556	10.101	11.1111	9.90338	9.90338	9.25926	10.3175	11.1111	10.8187	9.40171	19.1111	19.8068	11.4379	11.1111	10.8187	18.0077	21.1111	11.1111	16.6667	11.4379	11.4379	11.1111
mac-x4159	37.2549	37.2549	38.0882	54.4118	38.0882	39.0093	43.1373	53.2213	14.8235	15.0735	14.8235	15.3453	54.4118	10.2302	23.9651	57.1895	54.4118	53.2213	55.7276	47.9303	52.139	60.6618	57.1895	51.1509	48.6425	52.139	53.2213	54.4118	52.139	57.1895	51.1509	51.1509	47.9303	53.2213	57.1895	55.7276	48.6425	49.4118	51.1509	58.8235	57.1895	55.7276	46.6531	54.4118	57.1895	57.1895	58.8235	58.8235	57.1895
mac-x3471	31.9328	31.9328	32.6471	48.9706	32.6471	33.4365	43.1373	47.8992	19.7647	20.098	19.7647	20.4604	48.9706	20.4604	23.9651	51.4706	59.8529	47.8992	50.1548	43.1373	46.9251	54.5956	51.4706	46.0358	53.5068	57.3529	58.5434	54.4118	46.9251	51.4706	46.0358	46.0358	43.1373	47.8992	51.4706	50.1548	43.7783	44.4706	56.266	52.9412	51.4706	55.7276	51.3185	48.9706	57.1895	51.4706	52.9412	52.9412	51.4706
mac-x4031	30.0752	30.0752	30.7895	46.1842	30.7895	31.5789	40.3509	45.1128	27.7895	28.2895	27.7895	28.833	46.1842	28.833	26.9006	48.6842	56.4474	45.1128	47.3684	40.3509	44.1388	51.8092	48.6842	43.2494	50.1012	53.9474	55.1378	51.3158	44.1388	48.6842	43.2494	43.2494	40.3509	45.1128	48.6842	47.3684	40.9919	41.6842	52.8604	50.1548	48.6842	52.6316	47.9129	46.1842	54.0936	48.6842	50.1548	50.1548	48.6842
mac-x4088	30.9524	30.9524	31.6667	47.5	31.6667	32.4561	41.6667	46.4286	33.4444	34.0278	33.4444	34.6618	47.5	34.6618	32.4074	50	58.0556	46.4286	48.6842	41.6667	45.4545	53.125	50	44.5652	51.7094	55.5556	56.746	52.7778	45.4545	50	44.5652	44.5652	41.6667	46.4286	50	48.6842	42.3077	43	54.4686	51.4706	50	54.0936	49.5211	47.5	55.5556	50	51.4706	51.4706	50
mac-x3429	33.8624	33.8624	34.8148	39.1667	26.1111	26.9006	40.7407	38.0952	42.3704	43.287	42.3704	44.2834	39.1667	44.2834	40.7407	41.6667	47.8704	38.0952	40.3509	33.3333	37.1212	44.7917	41.6667	36.2319	41.5242	45.3704	46.5608	43.5185	37.1212	41.6667	36.2319	36.2319	33.3333	38.0952	41.6667	40.3509	33.9744	34.6667	44.2834	43.1373	41.6667	44.8343	39.3359	39.1667	46.2963	41.6667	43.1373	43.1373	41.6667
mac-x3912	30.9524	30.9524	31.6667	47.5	31.6667	32.4561	41.6667	46.4286	23.8889	24.3056	23.8889	24.7585	47.5	24.7585	23.1481	50	58.0556	46.4286	48.6842	41.6667	45.4545	53.125	50	44.5652	51.7094	55.5556	56.746	52.7778	45.4545	50	44.5652	44.5652	41.6667	46.4286	50	48.6842	42.3077	43	54.4686	51.4706	50	54.0936	49.5211	47.5	55.5556	50	51.4706	51.4706	50
mac-x4106	31.9328	31.9328	32.6471	48.9706	32.6471	33.4365	43.1373	47.8992	19.7647	20.098	19.7647	20.4604	48.9706	20.4604	23.9651	51.4706	59.8529	47.8992	50.1548	43.1373	46.9251	54.5956	51.4706	46.0358	53.5068	57.3529	58.5434	54.4118	46.9251	51.4706	46.0358	46.0358	43.1373	47.8992	51.4706	50.1548	43.7783	44.4706	56.266	52.9412	51.4706	55.7276	51.3185	48.9706	57.1895	51.4706	52.9412	52.9412	51.4706
mac-x3928	30.0752	30.0752	30.7895	46.1842	30.7895	31.5789	40.3509	45.1128	32.4211	33.0044	32.4211	33.6384	46.1842	33.6384	31.384	48.6842	56.4474	45.1128	47.3684	40.3509	44.1388	51.8092	48.6842	43.2494	50.1012	53.9474	55.1378	51.3158	44.1388	48.6842	43.2494	43.2494	40.3509	45.1128	48.6842	47.3684	40.9919	41.6842	52.8604	50.1548	48.6842	52.6316	47.9129	46.1842	54.0936	48.6842	50.1548	50.1548	48.6842
mac-x3851	27.3292	27.3292	28.0435	42.0652	28.0435	28.833	44.2834	40.9938	45.913	46.8297	45.913	47.8261	42.0652	47.8261	44.2834	44.5652	51.413	40.9938	43.2494	36.2319	40.0198	47.6902	44.5652	39.1304	45.0669	48.913	50.1035	46.7391	40.0198	44.5652	39.1304	39.1304	36.2319	40.9938	44.5652	43.2494	36.8729	37.5652	47.8261	46.0358	44.5652	48.0549	42.8786	42.0652	49.5169	44.5652	46.0358	46.0358	44.5652
mac-x3520	27.3292	27.3292	28.0435	42.0652	28.0435	28.833	44.2834	40.9938	45.913	46.8297	45.913	47.8261	42.0652	47.8261	44.2834	44.5652	51.413	40.9938	43.2494	36.2319	40.0198	47.6902	44.5652	39.1304	45.0669	48.913	50.1035	46.7391	40.0198	44.5652	39.1304	39.1304	36.2319	40.9938	44.5652	43.2494	36.8729	37.5652	47.8261	46.0358	44.5652	48.0549	42.8786	42.0652	49.5169	44.5652	46.0358	46.0358	44.5652
mac-x3888	44.0476	44.0476	45	11.25	11.25	11.5132	49.7685	33.0357	51.25	57.2917	51.25	52.9891	33.75	52.9891	49.7685	11.8056	16.875	11.0119	23.0263	34.838	37.7841	12.5	11.8056	37.0924	35.3365	16.1932	16.5179	11.25	10.7955	11.8056	37.0924	37.0924	34.838	11.0119	11.8056	11.5132	35.3365	35.875	15.8967	12.1324	11.8056	11.5132	33.944	22.5	11.8056	11.8056	12.1324	12.1324	11.8056
mac-x3998	38.0952	38.0952	39.0476	43.9286	29.2857	30.0752	46.5608	42.8571	48.1905	49.1071	48.1905	50.1035	43.9286	50.1035	46.5608	46.4286	53.6905	42.8571	45.1128	38.0952	41.8831	49.5536	46.4286	40.9938	47.3443	51.1905	52.381	48.8095	41.8831	46.4286	40.9938	40.9938	38.0952	42.8571	46.4286	45.1128	38.7363	39.4286	50.1035	47.8992	46.4286	50.1253	45.156	43.9286	51.5873	46.4286	47.8992	47.8992	46.4286
mac-x3473	29.2857	29.2857	30	45	35	35.9211	39.1667	43.9286	45	27.5	27	32.7174	45	32.7174	26.1111	47.5	55	43.9286	46.1842	39.1667	42.9545	50.625	47.5	42.0652	48.6538	52.5	53.6905	50	42.9545	47.5	42.0652	42.0652	39.1667	43.9286	47.5	46.1842	39.8077	40.5	51.413	48.9706	47.5	51.3158	46.4655	45	52.7778	47.5	48.9706	48.9706	47.5
mac-x4201	14.6429	14.6429	15	30	35	35.9211	34.8148	14.6429	58.5	36.6667	36	37.3913	15	32.7174	34.8148	10.5556	15	9.7619	20.5263	8.7037	9.54545	11.25	10.5556	9.34783	13.2692	14.3182	14.6429	10	9.54545	10.5556	9.34783	9.34783	8.7037	9.7619	10.5556	10.2632	8.84615	18	14.0217	10.8824	10.5556	10.2632	12.6724	20	10.5556	15.8333	10.8824	10.8824	10.5556
mac-x3421	27.3292	27.3292	28.0435	42.0652	28.0435	28.833	44.2834	40.9938	45.913	46.8297	45.913	47.8261	42.0652	47.8261	44.2834	44.5652	51.413	40.9938	43.2494	36.2319	40.0198	47.6902	44.5652	39.1304	45.0669	48.913	50.1035	46.7391	40.0198	44.5652	39.1304	39.1304	36.2319	40.9938	44.5652	43.2494	36.8729	37.5652	47.8261	46.0358	44.5652	48.0549	42.8786	42.0652	49.5169	44.5652	46.0358	46.0358	44.5652
mac-x4162	27.3292	27.3292	28.0435	42.0652	28.0435	28.833	44.2834	40.9938	45.913	46.8297	45.913	47.8261	42.0652	47.8261	44.2834	44.5652	51.413	40.9938	43.2494	36.2319	40.0198	47.6902	44.5652	39.1304	45.0669	48.913	50.1035	46.7391	40.0198	44.5652	39.1304	39.1304	36.2319	40.9938	44.5652	43.2494	36.8729	37.5652	47.8261	46.0358	44.5652	48.0549	42.8786	42.0652	49.5169	44.5652	46.0358	46.0358	44.5652
mac-x3932	27.9221	27.9221	28.6364	42.9545	28.6364	29.4258	37.1212	41.8831	29.9091	30.4924	29.9091	31.1265	42.9545	31.1265	28.8721	45.4545	52.5	41.8831	44.1388	37.1212	40.9091	48.5795	45.4545	40.0198	46.1538	50	51.1905	47.7273	40.9091	45.4545	40.0198	40.0198	37.1212	41.8831	45.4545	44.1388	37.7622	38.4545	48.913	46.9251	45.4545	49.0431	43.9655	42.9545	50.5051	45.4545	46.9251	46.9251	45.4545
mac-x3400	30.9524	30.9524	31.6667	47.5	31.6667	32.4561	41.6667	46.4286	38.2222	38.8889	38.2222	39.6135	47.5	34.6618	37.037	50	58.0556	46.4286	48.6842	41.6667	45.4545	53.125	50	44.5652	51.7094	55.5556	56.746	52.7778	45.4545	50	44.5652	44.5652	41.6667	46.4286	50	48.6842	42.3077	43	54.4686	51.4706	50	54.0936	49.5211	47.5	55.5556	50	51.4706	51.4706	50
mac-x4372	30.0752	30.0752	30.7895	46.1842	30.7895	31.5789	40.3509	45.1128	32.4211	33.0044	32.4211	33.6384	46.1842	33.6384	31.384	48.6842	56.4474	45.1128	47.3684	40.3509	44.1388	51.8092	48.6842	43.2494	50.1012	53.9474	55.1378	51.3158	44.1388	48.6842	43.2494	43.2494	40.3509	45.1128	48.6842	47.3684	40.9919	41.6842	52.8604	50.1548	48.6842	52.6316	47.9129	46.1842	54.0936	48.6842	50.1548	50.1548	48.6842
mac-x5632	26.7857	26.7857	27.5	41.25	27.5	28.2895	47.2222	40.1786	49	50	49	51.087	41.25	51.087	47.2222	43.75	50.4167	40.1786	42.4342	35.4167	39.2045	46.875	43.75	38.3152	44.0705	47.9167	49.1071	45.8333	39.2045	43.75	38.3152	38.3152	35.4167	40.1786	43.75	42.4342	36.0577	36.75	46.8297	45.2206	43.75	47.1491	41.8822	41.25	48.6111	43.75	45.2206	45.2206	43.75
mac-x3892	29.2857	29.2857	30	45	35	35.9211	39.1667	43.9286	45	27.5	27	28.0435	45	28.0435	26.1111	47.5	55	43.9286	46.1842	39.1667	42.9545	50.625	47.5	42.0652	48.6538	52.5	53.6905	50	42.9545	47.5	42.0652	42.0652	39.1667	43.9286	47.5	46.1842	39.8077	40.5	51.413	48.9706	47.5	51.3158	46.4655	45	52.7778	47.5	48.9706	48.9706	47.5
mac-x4374	29.2857	29.2857	30	45	35	35.9211	39.1667	43.9286	45	27.5	27	28.0435	45	28.0435	26.1111	47.5	55	43.9286	46.1842	39.1667	42.9545	50.625	47.5	42.0652	48.6538	52.5	53.6905	50	42.9545	47.5	42.0652	42.0652	39.1667	43.9286	47.5	46.1842	39.8077	40.5	51.413	48.9706	47.5	51.3158	46.4655	45	52.7778	47.5	48.9706	48.9706	47.5
mac-x4125	15.9664	15.9664	16.3235	32.6471	38.0882	39.0093	38.3442	15.9664	64.2353	40.1961	39.5294	40.9207	16.3235	40.9207	38.3442	11.4379	16.3235	10.6443	22.291	9.58606	10.4278	12.1324	11.4379	10.2302	14.5928	15.6417	15.9664	10.8824	10.4278	11.4379	10.2302	10.2302	9.58606	10.6443	11.4379	11.1455	9.72851	19.7647	15.3453	11.7647	11.4379	11.1455	13.9959	21.7647	11.4379	17.1569	11.7647	11.7647	11.4379
mac-x3890	37.2549	37.2549	38.0882	54.4118	38.0882	39.0093	43.1373	53.2213	9.88235	10.049	9.88235	10.2302	54.4118	10.2302	23.9651	57.1895	54.4118	53.2213	55.7276	47.9303	52.139	60.6618	57.1895	51.1509	48.6425	52.139	53.2213	54.4118	52.139	57.1895	51.1509	51.1509	47.9303	53.2213	57.1895	55.7276	48.6425	49.4118	51.1509	58.8235	57.1895	55.7276	46.6531	54.4118	57.1895	57.1895	58.8235	58.8235	57.1895
mac-x4034	28.5714	28.5714	29.2857	29.2857	34.1667	35.0877	33.8624	28.5714	52.5714	35.7143	35.0476	36.4389	29.2857	36.4389	33.8624	10.3175	14.6429	9.52381	20.0501	29.6296	32.5758	11.0119	10.3175	31.8841	30.1282	13.961	14.2857	9.7619	9.30736	10.3175	31.8841	31.8841	29.6296	9.52381	10.3175	10.0251	30.1282	30.6667	13.6646	10.6443	10.3175	10.0251	28.7356	19.5238	10.3175	15.4762	10.6443	10.6443	10.3175
mac-x4365	34.1667	34.1667	35	50	35	35.9211	39.1667	48.8095	13.5	13.75	13.5	14.0217	50	14.0217	21.7593	52.7778	50	48.8095	51.3158	43.5185	47.7273	56.25	52.7778	46.7391	44.2308	47.7273	48.8095	50	47.7273	52.7778	46.7391	46.7391	43.5185	48.8095	52.7778	51.3158	44.2308	45	46.7391	54.4118	52.7778	51.3158	42.2414	50	52.7778	52.7778	54.4118	54.4118	52.7778
mac-x3231	32.5758	32.5758	28.6364	28.6364	28.6364	29.4258	82.4916	32.5758	59.8182	60.9848	81.1818	62.253	28.6364	57.8063	86.6162	10.101	14.3182	9.30736	19.6172	28.8721	31.8182	10.7955	10.101	31.1265	29.3706	13.6364	13.961	9.54545	9.09091	10.101	31.1265	31.1265	28.8721	9.30736	10.101	9.80861	29.3706	29.9091	13.3399	10.4278	10.101	9.80861	27.9781	19.0909	10.101	15.1515	10.4278	10.4278	10.101
mac-x3233	33.3333	33.3333	34.1667	48.8095	34.1667	35.0877	38.0952	47.619	26.2857	13.3929	26.2857	31.8841	48.8095	31.8841	25.3968	51.5873	48.8095	47.619	50.1253	42.328	46.5368	55.0595	51.5873	45.5487	43.0403	46.5368	47.619	48.8095	46.5368	51.5873	45.5487	45.5487	42.328	47.619	51.5873	50.1253	43.0403	43.8095	45.5487	53.2213	51.5873	50.1253	41.0509	48.8095	51.5873	51.5873	53.2213	53.2213	51.5873
mac-x3253	31.9328	31.9328	32.6471	48.9706	32.6471	33.4365	43.1373	47.8992	19.7647	20.098	19.7647	20.4604	48.9706	20.4604	23.9651	51.4706	59.8529	47.8992	50.1548	43.1373	46.9251	54.5956	51.4706	46.0358	53.5068	57.3529	58.5434	54.4118	46.9251	51.4706	46.0358	46.0358	43.1373	47.8992	51.4706	50.1548	43.7783	44.4706	56.266	52.9412	51.4706	55.7276	51.3185	48.9706	57.1895	51.4706	52.9412	52.9412	51.4706
mac-x3260	28.5714	28.5714	29.2857	43.9286	29.2857	30.0752	46.5608	42.8571	48.1905	49.1071	48.1905	50.1035	43.9286	50.1035	46.5608	46.4286	53.6905	42.8571	45.1128	38.0952	41.8831	49.5536	46.4286	40.9938	47.3443	51.1905	52.381	48.8095	41.8831	46.4286	40.9938	40.9938	38.0952	42.8571	46.4286	45.1128	38.7363	39.4286	50.1035	47.8992	46.4286	50.1253	45.156	43.9286	51.5873	46.4286	47.8992	47.8992	46.4286
mac-x3395	30.0752	30.0752	30.7895	46.1842	30.7895	31.5789	40.3509	45.1128	18.5263	18.8596	18.5263	19.222	46.1842	19.222	22.4172	48.6842	56.4474	45.1128	47.3684	40.3509	44.1388	51.8092	48.6842	43.2494	50.1012	53.9474	55.1378	51.3158	44.1388	48.6842	43.2494	43.2494	40.3509	45.1128	48.6842	47.3684	40.9919	41.6842	52.8604	50.1548	48.6842	52.6316	47.9129	46.1842	54.0936	48.6842	50.1548	50.1548	48.6842
mac-x3396	40.1003	40.1003	41.0526	51.3158	35.9211	36.8421	40.3509	55.1378	13.8947	14.1447	13.8947	14.4165	82.1053	14.4165	22.4172	54.0936	51.3158	50.1253	52.6316	44.8343	49.0431	57.5658	54.0936	48.0549	45.5466	49.0431	50.1253	51.3158	49.0431	54.0936	48.0549	48.0549	44.8343	50.1253	54.0936	52.6316	45.5466	46.3158	48.0549	55.7276	54.0936	52.6316	43.5572	51.3158	54.0936	54.0936	55.7276	55.7276	54.0936
mac-x3397	29.2857	29.2857	30	45	30	30.7895	47.8704	43.9286	49.5	50.4167	49.5	51.413	45	51.413	47.8704	47.5	55	43.9286	46.1842	39.1667	42.9545	50.625	47.5	42.0652	48.6538	52.5	53.6905	50	42.9545	47.5	42.0652	42.0652	39.1667	43.9286	47.5	46.1842	39.8077	40.5	51.413	48.9706	47.5	51.3158	46.4655	45	52.7778	47.5	48.9706	48.9706	47.5
mac-x3398	29.2857	29.2857	30	45	30	30.7895	39.1667	43.9286	27	27.5	27	46.7391	45	46.7391	26.1111	47.5	55	43.9286	46.1842	39.1667	42.9545	50.625	47.5	42.0652	48.6538	52.5	53.6905	50	42.9545	47.5	42.0652	42.0652	39.1667	43.9286	47.5	46.1842	39.8077	40.5	51.413	48.9706	47.5	51.3158	46.4655	45	52.7778	47.5	48.9706	48.9706	47.5
mac-x3401	27.3292	27.3292	28.0435	42.0652	32.7174	33.6384	36.2319	40.9938	41.7391	25.5435	25.0435	26.087	42.0652	26.087	24.1546	44.5652	51.413	40.9938	43.2494	36.2319	40.0198	47.6902	44.5652	39.1304	45.0669	48.913	50.1035	46.7391	40.0198	44.5652	39.1304	39.1304	36.2319	40.9938	44.5652	43.2494	36.8729	37.5652	47.8261	46.0358	44.5652	48.0549	42.8786	42.0652	49.5169	44.5652	46.0358	46.0358	44.5652
mac-x3403	37.2549	37.2549	38.0882	54.4118	38.0882	39.0093	43.1373	53.2213	19.7647	20.098	19.7647	20.4604	54.4118	20.4604	23.9651	57.1895	54.4118	53.2213	55.7276	47.9303	52.139	60.6618	57.1895	51.1509	48.6425	52.139	53.2213	54.4118	52.139	57.1895	51.1509	51.1509	47.9303	53.2213	57.1895	55.7276	48.6425	49.4118	51.1509	58.8235	57.1895	55.7276	46.6531	54.4118	57.1895	57.1895	58.8235	58.8235	57.1895
mac-x3408	31.9328	31.9328	32.6471	48.9706	32.6471	33.4365	43.1373	47.8992	19.7647	20.098	19.7647	20.4604	48.9706	20.4604	23.9651	51.4706	59.8529	47.8992	50.1548	43.1373	46.9251	54.5956	51.4706	46.0358	53.5068	57.3529	58.5434	54.4118	46.9251	51.4706	46.0358	46.0358	43.1373	47.8992	51.4706	50.1548	43.7783	44.4706	56.266	52.9412	51.4706	55.7276	51.3185	48.9706	57.1895	51.4706	52.9412	52.9412	51.4706
mac-x3409	14.6429	14.6429	15	30	35	35.9211	34.8148	14.6429	58.5	36.6667	36	37.3913	15	32.7174	34.8148	10.5556	15	9.7619	20.5263	8.7037	9.54545	11.25	10.5556	9.34783	13.2692	14.3182	14.6429	10	9.54545	10.5556	9.34783	9.34783	8.7037	9.7619	10.5556	10.2632	8.84615	18	14.0217	10.8824	10.5556	10.2632	12.6724	20	10.5556	15.8333	10.8824	10.8824	10.5556
mac-x3410	28.5714	28.5714	29.2857	43.9286	29.2857	30.0752	38.0952	42.8571	30.6667	31.25	30.6667	31.8841	43.9286	31.8841	29.6296	46.4286	53.6905	42.8571	45.1128	38.0952	41.8831	49.5536	46.4286	40.9938	47.3443	51.1905	52.381	48.8095	41.8831	46.4286	40.9938	40.9938	38.0952	42.8571	46.4286	45.1128	38.7363	39.4286	50.1035	47.8992	46.4286	50.1253	45.156	43.9286	51.5873	46.4286	47.8992	47.8992	46.4286
mac-x3413	15.4762	15.4762	15.8333	31.6667	36.9444	37.8655	37.037	15.4762	62.1111	38.8889	38.2222	39.6135	15.8333	34.6618	37.037	11.1111	15.8333	10.3175	21.6374	9.25926	10.101	11.8056	11.1111	9.90338	14.1026	15.1515	15.4762	10.5556	10.101	11.1111	9.90338	9.90338	9.25926	10.3175	11.1111	10.8187	9.40171	19.1111	14.8551	11.4379	11.1111	10.8187	13.5057	21.1111	11.1111	16.6667	11.4379	11.4379	11.1111
mac-x3414	25.8242	25.8242	26.5385	39.8077	26.5385	27.3279	41.5242	38.7363	43.1538	44.0705	43.1538	45.0669	39.8077	45.0669	41.5242	42.3077	48.6538	38.7363	40.9919	33.9744	37.7622	45.4327	42.3077	36.8729	42.3077	46.1538	47.3443	44.2308	37.7622	42.3077	36.8729	36.8729	33.9744	38.7363	42.3077	40.9919	34.6154	35.3077	45.0669	43.7783	42.3077	45.5466	40.1194	39.8077	47.0085	42.3077	43.7783	43.7783	42.3077
mac-x3416	36.4389	36.4389	37.3913	42.0652	28.0435	28.833	44.2834	40.9938	45.913	46.8297	45.913	47.8261	42.0652	47.8261	44.2834	44.5652	51.413	40.9938	43.2494	36.2319	40.0198	47.6902	44.5652	39.1304	45.0669	48.913	50.1035	46.7391	40.0198	44.5652	39.1304	39.1304	36.2319	40.9938	44.5652	43.2494	36.8729	37.5652	47.8261	46.0358	44.5652	48.0549	42.8786	42.0652	49.5169	44.5652	46.0358	46.0358	44.5652
mac-x3419	41.2698	41.2698	42.2222	52.7778	36.9444	37.8655	41.6667	56.746	28.6667	29.1667	28.6667	29.7101	58.0556	29.7101	27.7778	55.5556	52.7778	51.5873	54.0936	46.2963	50.5051	59.0278	55.5556	49.5169	47.0085	50.5051	51.5873	52.7778	50.5051	55.5556	49.5169	49.5169	46.2963	51.5873	55.5556	54.0936	47.0085	47.7778	49.5169	57.1895	55.5556	54.0936	45.0192	52.7778	55.5556	55.5556	57.1895	57.1895	55.5556
mac-x3424	15.9664	15.9664	16.3235	32.6471	38.0882	39.0093	33.5512	15.9664	59.2941	35.1716	34.5882	35.8056	16.3235	35.8056	33.5512	11.4379	16.3235	10.6443	22.291	9.58606	10.4278	12.1324	11.4379	10.2302	14.5928	15.6417	15.9664	10.8824	10.4278	11.4379	10.2302	10.2302	9.58606	10.6443	11.4379	11.1455	9.72851	19.7647	20.4604	11.7647	11.4379	11.1455	18.6613	21.7647	11.4379	17.1569	11.7647	11.7647	11.4379
mac-x3425	33.0357	33.0357	33.75	50.625	33.75	34.5395	44.7917	49.5536	35.875	36.4583	35.875	37.0924	50.625	37.0924	34.838	53.125	61.875	49.5536	51.8092	44.7917	48.5795	56.25	53.125	47.6902	55.5288	59.375	60.5655	56.25	48.5795	53.125	47.6902	47.6902	44.7917	49.5536	53.125	51.8092	45.4327	46.125	58.288	54.5956	53.125	57.5658	53.3405	50.625	59.0278	53.125	54.5956	54.5956	53.125
mac-x3426	30.9524	30.9524	31.6667	47.5	31.6667	32.4561	41.6667	46.4286	28.6667	19.4444	28.6667	29.7101	47.5	29.7101	27.7778	50	58.0556	46.4286	48.6842	41.6667	45.4545	53.125	50	44.5652	51.7094	55.5556	56.746	52.7778	45.4545	50	44.5652	44.5652	41.6667	46.4286	50	48.6842	42.3077	43	54.4686	51.4706	50	54.0936	49.5211	47.5	55.5556	50	51.4706	51.4706	50
mac-x3427	42.577	42.577	43.5294	54.4118	38.0882	39.0093	43.1373	58.5434	29.6471	30.1471	29.6471	30.6905	59.8529	25.5754	28.7582	57.1895	54.4118	53.2213	55.7276	47.9303	52.139	60.6618	57.1895	51.1509	48.6425	52.139	53.2213	54.4118	52.139	57.1895	51.1509	51.1509	47.9303	53.2213	57.1895	55.7276	48.6425	49.4118	51.1509	58.8235	57.1895	55.7276	46.6531	54.4118	57.1895	57.1895	58.8235	58.8235	57.1895
mac-x3432	30.1282	30.1282	30.9615	44.2308	30.9615	31.8826	33.9744	43.0403	31.3846	32.0513	31.3846	32.7759	44.2308	32.7759	30.1994	47.0085	44.2308	43.0403	45.5466	37.7493	41.958	50.4808	47.0085	40.9699	38.4615	41.958	43.0403	44.2308	41.958	47.0085	40.9699	40.9699	37.7493	43.0403	47.0085	45.5466	38.4615	39.2308	40.9699	48.6425	47.0085	45.5466	36.4721	44.2308	47.0085	47.0085	48.6425	48.6425	47.0085
mac-x3433	35.0877	35.0877	35.9211	51.3158	35.9211	36.8421	40.3509	50.1253	9.26316	9.42982	9.26316	9.61098	51.3158	9.61098	22.4172	54.0936	51.3158	50.1253	52.6316	44.8343	49.0431	57.5658	54.0936	48.0549	45.5466	49.0431	50.1253	51.3158	49.0431	54.0936	48.0549	48.0549	44.8343	50.1253	54.0936	52.6316	45.5466	46.3158	48.0549	55.7276	54.0936	52.6316	43.5572	51.3158	54.0936	54.0936	55.7276	55.7276	54.0936
mac-x3440	31.9328	31.9328	32.6471	48.9706	32.6471	33.4365	43.1373	47.8992	24.7059	25.1225	24.7059	25.5754	48.9706	25.5754	23.9651	51.4706	59.8529	47.8992	50.1548	43.1373	46.9251	54.5956	51.4706	46.0358	53.5068	57.3529	58.5434	54.4118	46.9251	51.4706	46.0358	46.0358	43.1373	47.8992	51.4706	50.1548	43.7783	44.4706	56.266	52.9412	51.4706	55.7276	51.3185	48.9706	57.1895	51.4706	52.9412	52.9412	51.4706
mac-x3443	27.9221	27.9221	28.6364	42.9545	28.6364	29.4258	45.3704	41.8831	47	47.9167	47	48.913	42.9545	48.913	45.3704	45.4545	52.5	41.8831	44.1388	37.1212	40.9091	48.5795	45.4545	40.0198	46.1538	50	51.1905	47.7273	40.9091	45.4545	40.0198	40.0198	37.1212	41.8831	45.4545	44.1388	37.7622	38.4545	48.913	46.9251	45.4545	49.0431	43.9655	42.9545	50.5051	45.4545	46.9251	46.9251	45.4545
mac-x3450	37.2549	37.2549	38.0882	54.4118	38.0882	39.0093	43.1373	53.2213	29.6471	10.049	29.6471	35.8056	54.4118	35.8056	28.7582	57.1895	54.4118	53.2213	55.7276	47.9303	52.139	60.6618	57.1895	51.1509	48.6425	52.139	53.2213	54.4118	52.139	57.1895	51.1509	51.1509	47.9303	53.2213	57.1895	55.7276	48.6425	49.4118	51.1509	58.8235	57.1895	55.7276	46.6531	54.4118	57.1895	57.1895	58.8235	58.8235	57.1895
mac-x3451	30.9524	30.9524	31.6667	47.5	31.6667	32.4561	41.6667	46.4286	28.6667	29.1667	28.6667	29.7101	47.5	29.7101	27.7778	50	58.0556	46.4286	48.6842	41.6667	45.4545	53.125	50	44.5652	51.7094	55.5556	56.746	52.7778	45.4545	50	44.5652	44.5652	41.6667	46.4286	50	48.6842	42.3077	43	54.4686	51.4706	50	54.0936	49.5211	47.5	55.5556	50	51.4706	51.4706	50
mac-x3453	40.1003	40.1003	41.0526	51.3158	35.9211	36.8421	40.3509	55.1378	23.1579	23.5746	23.1579	24.0275	56.4474	24.0275	22.4172	54.0936	51.3158	50.1253	52.6316	44.8343	49.0431	57.5658	54.0936	48.0549	45.5466	49.0431	50.1253	51.3158	49.0431	54.0936	48.0549	48.0549	44.8343	50.1253	54.0936	52.6316	45.5466	46.3158	48.0549	55.7276	54.0936	52.6316	43.5572	51.3158	54.0936	54.0936	55.7276	55.7276	54.0936
mac-x3462	27.3292	27.3292	28.0435	42.0652	28.0435	28.833	44.2834	40.9938	45.913	46.8297	45.913	47.8261	42.0652	47.8261	44.2834	44.5652	51.413	40.9938	43.2494	36.2319	40.0198	47.6902	44.5652	39.1304	45.0669	48.913	50.1035	46.7391	40.0198	44.5652	39.1304	39.1304	36.2319	40.9938	44.5652	43.2494	36.8729	37.5652	47.8261	46.0358	44.5652	48.0549	42.8786	42.0652	49.5169	44.5652	46.0358	46.0358	44.5652
mac-x3467	30.1282	30.1282	30.9615	44.2308	30.9615	31.8826	33.9744	43.0403	23.5385	24.0385	27.4615	24.5819	44.2308	24.5819	22.6496	47.0085	44.2308	43.0403	45.5466	37.7493	41.958	50.4808	47.0085	40.9699	38.4615	41.958	43.0403	44.2308	41.958	47.0085	40.9699	40.9699	37.7493	43.0403	47.0085	45.5466	38.4615	39.2308	40.9699	48.6425	47.0085	45.5466	36.4721	44.2308	47.0085	47.0085	48.6425	48.6425	47.0085
mac-x3469	35.0877	35.0877	35.9211	51.3158	35.9211	36.8421	40.3509	50.1253	13.8947	14.1447	13.8947	14.4165	51.3158	9.61098	22.4172	54.0936	51.3158	50.1253	52.6316	44.8343	49.0431	57.5658	54.0936	48.0549	45.5466	49.0431	50.1253	51.3158	49.0431	54.0936	48.0549	48.0549	44.8343	50.1253	54.0936	52.6316	45.5466	46.3158	48.0549	55.7276	54.0936	52.6316	43.5572	51.3158	54.0936	54.0936	55.7276	55.7276	54.0936
mac-x3472	36.1111	36.1111	36.9444	52.7778	36.9444	37.8655	41.6667	51.5873	28.6667	14.5833	28.6667	34.6618	52.7778	34.6618	27.7778	55.5556	52.7778	51.5873	54.0936	46.2963	50.5051	59.0278	55.5556	49.5169	47.0085	50.5051	51.5873	52.7778	50.5051	55.5556	49.5169	49.5169	46.2963	51.5873	55.5556	54.0936	47.0085	47.7778	49.5169	57.1895	55.5556	54.0936	45.0192	52.7778	55.5556	55.5556	57.1895	57.1895	55.5556
mac-x3474	15.4762	15.4762	15.8333	31.6667	36.9444	37.8655	27.7778	15.4762	52.5556	29.1667	28.6667	29.7101	15.8333	29.7101	27.7778	11.1111	15.8333	10.3175	21.6374	9.25926	10.101	11.8056	11.1111	9.90338	14.1026	15.1515	15.4762	10.5556	10.101	11.1111	9.90338	9.90338	9.25926	10.3175	11.1111	10.8187	9.40171	19.1111	14.8551	11.4379	11.1111	10.8187	13.5057	21.1111	11.1111	11.1111	11.4379	11.4379	11.1111
mac-x3479	34.1667	34.1667	35	50	35	35.9211	39.1667	48.8095	22.5	22.9167	22.5	23.3696	50	23.3696	21.7593	52.7778	50	48.8095	51.3158	43.5185	47.7273	56.25	52.7778	46.7391	44.2308	47.7273	48.8095	50	47.7273	52.7778	46.7391	46.7391	43.5185	48.8095	52.7778	51.3158	44.2308	45	46.7391	54.4118	52.7778	51.3158	42.2414	50	52.7778	52.7778	54.4118	54.4118	52.7778
mac-x3597	45.7143	45.7143	46.6667	58.3333	40.8333	41.7544	46.6667	62.8571	16	16.25	16	16.5217	64.1667	16.5217	25.9259	61.1111	58.3333	57.1429	59.6491	51.8519	56.0606	64.5833	61.1111	55.0725	52.5641	56.0606	57.1429	58.3333	56.0606	61.1111	55.0725	55.0725	51.8519	57.1429	61.1111	59.6491	52.5641	53.3333	55.0725	62.7451	61.1111	59.6491	50.5747	58.3333	61.1111	61.1111	62.7451	62.7451	61.1111
mac-x3711	36.1111	36.1111	36.9444	52.7778	36.9444	37.8655	41.6667	51.5873	9.55556	9.72222	9.55556	9.90338	52.7778	9.90338	23.1481	55.5556	52.7778	51.5873	54.0936	46.2963	50.5051	59.0278	55.5556	49.5169	47.0085	50.5051	51.5873	52.7778	50.5051	55.5556	49.5169	49.5169	46.2963	51.5873	55.5556	54.0936	47.0085	47.7778	49.5169	57.1895	55.5556	54.0936	45.0192	52.7778	55.5556	55.5556	57.1895	57.1895	55.5556
mac-x3868	40.1003	40.1003	41.0526	51.3158	35.9211	36.8421	40.3509	55.1378	27.7895	28.2895	27.7895	28.833	56.4474	28.833	26.9006	54.0936	51.3158	50.1253	52.6316	44.8343	49.0431	57.5658	54.0936	48.0549	45.5466	49.0431	50.1253	51.3158	49.0431	54.0936	48.0549	48.0549	44.8343	50.1253	54.0936	52.6316	45.5466	46.3158	48.0549	55.7276	54.0936	52.6316	43.5572	51.3158	54.0936	54.0936	55.7276	55.7276	54.0936
mac-x4193	33.3333	33.3333	29.2857	43.9286	29.2857	30.0752	50.7937	42.8571	52.5714	49.1071	48.1905	50.1035	43.9286	50.1035	50.7937	46.4286	53.6905	42.8571	45.1128	38.0952	41.8831	49.5536	46.4286	40.9938	47.3443	51.1905	52.381	48.8095	41.8831	46.4286	40.9938	40.9938	38.0952	42.8571	46.4286	45.1128	38.7363	39.4286	50.1035	47.8992	46.4286	50.1253	45.156	43.9286	51.5873	46.4286	47.8992	47.8992	46.4286
mac-x4236	15.4762	15.4762	15.8333	31.6667	36.9444	37.8655	37.037	15.4762	62.1111	38.8889	38.2222	39.6135	15.8333	34.6618	37.037	11.1111	15.8333	10.3175	21.6374	9.25926	10.101	11.8056	11.1111	9.90338	14.1026	15.1515	15.4762	10.5556	10.101	11.1111	9.90338	9.90338	9.25926	10.3175	11.1111	10.8187	9.40171	19.1111	14.8551	11.4379	11.1111	10.8187	13.5057	21.1111	11.1111	16.6667	11.4379	11.4379	11.1111
mac-x4240	27.9221	27.9221	28.6364	42.9545	33.4091	34.3301	37.1212	41.8831	42.7273	26.1364	25.6364	26.6798	42.9545	26.6798	37.1212	45.4545	52.5	41.8831	44.1388	37.1212	40.9091	48.5795	45.4545	40.0198	46.1538	50	51.1905	47.7273	40.9091	45.4545	40.0198	40.0198	37.1212	41.8831	45.4545	44.1388	37.7622	38.4545	48.913	46.9251	45.4545	49.0431	43.9655	42.9545	50.5051	45.4545	46.9251	46.9251	45.4545
mac-x4361	28.5714	28.5714	29.2857	43.9286	29.2857	30.0752	46.5608	42.8571	48.1905	49.1071	48.1905	50.1035	43.9286	50.1035	46.5608	46.4286	53.6905	42.8571	45.1128	38.0952	41.8831	49.5536	46.4286	40.9938	47.3443	51.1905	52.381	48.8095	41.8831	46.4286	40.9938	40.9938	38.0952	42.8571	46.4286	45.1128	38.7363	39.4286	50.1035	47.8992	46.4286	50.1253	45.156	43.9286	51.5873	46.4286	47.8992	47.8992	46.4286
mac-x4392	30.9524	30.9524	31.6667	47.5	31.6667	32.4561	41.6667	46.4286	28.6667	29.1667	28.6667	29.7101	47.5	29.7101	27.7778	50	58.0556	46.4286	48.6842	41.6667	45.4545	53.125	50	44.5652	51.7094	55.5556	56.746	52.7778	45.4545	50	44.5652	44.5652	41.6667	46.4286	50	48.6842	42.3077	43	54.4686	51.4706	50	54.0936	49.5211	47.5	55.5556	50	51.4706	51.4706	50
mac-x4727	38.0952	38.0952	39.0476	48.8095	34.1667	35.0877	38.0952	52.381	39.4286	40.1786	39.4286	40.9938	53.6905	40.9938	38.0952	51.5873	48.8095	47.619	50.1253	42.328	46.5368	55.0595	51.5873	45.5487	43.0403	46.5368	47.619	48.8095	46.5368	51.5873	45.5487	45.5487	42.328	47.619	51.5873	50.1253	43.0403	43.8095	45.5487	53.2213	51.5873	50.1253	41.0509	48.8095	51.5873	51.5873	53.2213	53.2213	51.5873
mac-x4731	31.25	31.25	32.0833	45.8333	32.0833	33.0044	35.4167	44.6429	24.5	20.8333	24.5	42.5725	45.8333	42.5725	23.6111	48.6111	45.8333	44.6429	47.1491	39.3519	43.5606	52.0833	48.6111	42.5725	40.0641	43.5606	44.6429	45.8333	43.5606	48.6111	42.5725	42.5725	39.3519	44.6429	48.6111	47.1491	40.0641	40.8333	42.5725	50.2451	48.6111	47.1491	38.0747	45.8333	48.6111	48.6111	50.2451	50.2451	48.6111
mac-x4732	27.3292	27.3292	28.0435	42.0652	32.7174	33.6384	36.2319	40.9938	41.7391	25.5435	25.0435	26.087	42.0652	26.087	24.1546	44.5652	51.413	40.9938	43.2494	36.2319	40.0198	47.6902	44.5652	39.1304	45.0669	48.913	50.1035	46.7391	40.0198	44.5652	39.1304	39.1304	36.2319	40.9938	44.5652	43.2494	36.8729	37.5652	47.8261	46.0358	44.5652	48.0549	42.8786	42.0652	49.5169	44.5652	46.0358	46.0358	44.5652
mac-x4733	29.2857	29.2857	30	45	35	35.9211	39.1667	43.9286	31.5	18.3333	27	28.0435	45	28.0435	26.1111	47.5	55	43.9286	46.1842	39.1667	42.9545	50.625	47.5	42.0652	48.6538	52.5	53.6905	50	42.9545	47.5	42.0652	42.0652	39.1667	43.9286	47.5	46.1842	39.8077	40.5	51.413	48.9706	47.5	51.3158	46.4655	45	52.7778	47.5	48.9706	48.9706	47.5
mac-x4734	31.8841	31.8841	32.7174	46.7391	32.7174	33.6384	36.2319	45.5487	25.0435	25.5435	25.0435	30.4348	46.7391	30.4348	24.1546	49.5169	46.7391	45.5487	48.0549	40.2576	44.4664	52.9891	49.5169	43.4783	40.9699	44.4664	45.5487	46.7391	44.4664	49.5169	43.4783	43.4783	40.2576	45.5487	49.5169	48.0549	40.9699	41.7391	43.4783	51.1509	49.5169	48.0549	38.9805	46.7391	49.5169	49.5169	51.1509	51.1509	49.5169
mac-x4735	28.5714	28.5714	29.2857	24.4048	24.4048	25.0627	25.3968	28.5714	26.2857	26.7857	30.6667	27.3292	29.2857	27.3292	25.3968	25.7937	39.0476	28.5714	25.0627	25.3968	27.9221	27.5298	30.9524	27.3292	34.4322	37.2294	38.0952	29.2857	27.9221	30.9524	27.3292	27.3292	25.3968	23.8095	30.9524	30.0752	25.8242	26.2857	36.4389	26.6106	30.9524	30.0752	32.8407	29.2857	30.9524	25.7937	26.6106	31.9328	30.9524
mac-x4737	42.577	42.577	43.5294	54.4118	38.0882	39.0093	43.1373	58.5434	19.7647	20.098	24.7059	20.4604	59.8529	20.4604	23.9651	57.1895	54.4118	53.2213	55.7276	47.9303	52.139	60.6618	57.1895	51.1509	48.6425	52.139	53.2213	54.4118	52.139	57.1895	51.1509	51.1509	47.9303	53.2213	57.1895	55.7276	48.6425	49.4118	51.1509	58.8235	57.1895	55.7276	46.6531	54.4118	57.1895	57.1895	58.8235	58.8235	57.1895
mac-x4740	35.7143	35.7143	36.6667	41.25	27.5	28.2895	43.287	40.1786	44.9167	45.8333	44.9167	46.8297	41.25	46.8297	43.287	43.75	50.4167	40.1786	42.4342	35.4167	39.2045	46.875	43.75	38.3152	44.0705	47.9167	49.1071	45.8333	39.2045	43.75	38.3152	38.3152	35.4167	40.1786	43.75	42.4342	36.0577	36.75	46.8297	45.2206	43.75	47.1491	41.8822	41.25	48.6111	43.75	45.2206	45.2206	43.75
mac-x4741	31.9328	31.9328	32.6471	48.9706	32.6471	33.4365	43.1373	47.8992	24.7059	25.1225	24.7059	25.5754	48.9706	25.5754	23.9651	51.4706	59.8529	47.8992	50.1548	43.1373	46.9251	54.5956	51.4706	46.0358	53.5068	57.3529	58.5434	54.4118	46.9251	51.4706	46.0358	46.0358	43.1373	47.8992	51.4706	50.1548	43.7783	44.4706	56.266	52.9412	51.4706	55.7276	51.3185	48.9706	57.1895	51.4706	52.9412	52.9412	51.4706
mac-x4745	31.9328	31.9328	32.6471	48.9706	32.6471	33.4365	43.1373	47.8992	34.5882	35.1716	34.5882	35.8056	48.9706	35.8056	33.5512	51.4706	59.8529	47.8992	50.1548	43.1373	46.9251	54.5956	51.4706	46.0358	53.5068	57.3529	58.5434	54.4118	46.9251	51.4706	46.0358	46.0358	43.1373	47.8992	51.4706	50.1548	43.7783	44.4706	56.266	52.9412	51.4706	55.7276	51.3185	48.9706	57.1895	51.4706	52.9412	52.9412	51.4706
mac-x4746	36.1111	36.1111	36.9444	52.7778	36.9444	37.8655	41.6667	51.5873	19.1111	19.4444	19.1111	19.8068	52.7778	19.8068	23.1481	55.5556	52.7778	51.5873	54.0936	46.2963	50.5051	59.0278	55.5556	49.5169	47.0085	50.5051	51.5873	52.7778	50.5051	55.5556	49.5169	49.5169	46.2963	51.5873	55.5556	54.0936	47.0085	47.7778	49.5169	57.1895	55.5556	54.0936	45.0192	52.7778	55.5556	55.5556	57.1895	57.1895	55.5556
mac-x4750	45.7143	45.7143	46.6667	58.3333	40.8333	41.7544	46.6667	62.8571	37.3333	37.9167	37.3333	38.5507	64.1667	33.0435	36.2963	61.1111	58.3333	57.1429	59.6491	51.8519	56.0606	64.5833	61.1111	55.0725	52.5641	56.0606	57.1429	58.3333	56.0606	61.1111	55.0725	55.0725	51.8519	57.1429	61.1111	59.6491	52.5641	53.3333	55.0725	62.7451	61.1111	59.6491	50.5747	58.3333	61.1111	61.1111	62.7451	62.7451	61.1111
mac-x4753	34.1667	34.1667	35	50	35	35.9211	39.1667	48.8095	13.5	13.75	13.5	14.0217	50	14.0217	21.7593	52.7778	50	48.8095	51.3158	43.5185	47.7273	56.25	52.7778	46.7391	44.2308	47.7273	48.8095	50	47.7273	52.7778	46.7391	46.7391	43.5185	48.8095	52.7778	51.3158	44.2308	45	46.7391	54.4118	52.7778	51.3158	42.2414	50	52.7778	52.7778	54.4118	54.4118	52.7778
mac-x4754	29.2857	29.2857	30	45	30	30.7895	47.8704	43.9286	49.5	50.4167	49.5	51.413	45	51.413	47.8704	47.5	55	43.9286	46.1842	39.1667	42.9545	50.625	47.5	42.0652	48.6538	52.5	53.6905	50	42.9545	47.5	42.0652	42.0652	39.1667	43.9286	47.5	46.1842	39.8077	40.5	51.413	48.9706	47.5	51.3158	46.4655	45	52.7778	47.5	48.9706	48.9706	47.5
mac-x4756	34.1667	34.1667	35	50	35	35.9211	39.1667	48.8095	9	9.16667	22.5	9.34783	50	9.34783	21.7593	52.7778	50	48.8095	51.3158	43.5185	47.7273	56.25	52.7778	46.7391	44.2308	47.7273	48.8095	50	47.7273	52.7778	46.7391	46.7391	43.5185	48.8095	52.7778	51.3158	44.2308	45	46.7391	54.4118	52.7778	51.3158	42.2414	50	52.7778	52.7778	54.4118	54.4118	52.7778
mac-x4757	27.9221	27.9221	28.6364	23.8636	23.8636	24.5215	28.8721	27.9221	29.9091	30.4924	29.9091	31.1265	28.6364	31.1265	28.8721	25.2525	38.1818	27.9221	24.5215	28.8721	31.8182	26.9886	30.303	31.1265	33.5664	36.3636	37.2294	28.6364	27.2727	30.303	31.1265	31.1265	28.8721	23.2684	30.303	29.4258	29.3706	29.9091	35.5731	26.0695	30.303	29.4258	31.9749	28.6364	30.303	25.2525	26.0695	31.2834	30.303
mac-x4759	27.9221	27.9221	28.6364	42.9545	28.6364	29.4258	45.3704	41.8831	47	47.9167	47	48.913	42.9545	48.913	45.3704	45.4545	52.5	41.8831	44.1388	37.1212	40.9091	48.5795	45.4545	40.0198	46.1538	50	51.1905	47.7273	40.9091	45.4545	40.0198	40.0198	37.1212	41.8831	45.4545	44.1388	37.7622	38.4545	48.913	46.9251	45.4545	49.0431	43.9655	42.9545	50.5051	45.4545	46.9251	46.9251	45.4545
mac-x4760	30.9524	30.9524	31.6667	47.5	31.6667	32.4561	41.6667	46.4286	28.6667	29.1667	28.6667	29.7101	47.5	29.7101	27.7778	50	58.0556	46.4286	48.6842	41.6667	45.4545	53.125	50	44.5652	51.7094	55.5556	56.746	52.7778	45.4545	50	44.5652	44.5652	41.6667	46.4286	50	48.6842	42.3077	43	54.4686	51.4706	50	54.0936	49.5211	47.5	55.5556	50	51.4706	51.4706	50
mac-x4761	30.9524	30.9524	31.6667	47.5	31.6667	32.4561	41.6667	46.4286	43	43.75	43	44.5652	47.5	39.6135	41.6667	50	58.0556	46.4286	48.6842	41.6667	45.4545	53.125	50	44.5652	51.7094	55.5556	56.746	52.7778	45.4545	50	44.5652	44.5652	41.6667	46.4286	50	48.6842	42.3077	43	54.4686	51.4706	50	54.0936	49.5211	47.5	55.5556	50	51.4706	51.4706	50
mac-x4762	33.0357	33.0357	33.75	50.625	33.75	34.5395	44.7917	49.5536	20.5	20.8333	20.5	21.1957	50.625	21.1957	24.8843	53.125	61.875	49.5536	51.8092	44.7917	48.5795	56.25	53.125	47.6902	55.5288	59.375	60.5655	56.25	48.5795	53.125	47.6902	47.6902	44.7917	49.5536	53.125	51.8092	45.4327	46.125	58.288	54.5956	53.125	57.5658	53.3405	50.625	59.0278	53.125	54.5956	54.5956	53.125
mac-x4765	27.9221	27.9221	28.6364	42.9545	33.4091	34.3301	37.1212	41.8831	42.7273	26.1364	38.4545	26.6798	42.9545	26.6798	24.7475	45.4545	52.5	41.8831	44.1388	37.1212	40.9091	48.5795	45.4545	40.0198	46.1538	50	51.1905	47.7273	40.9091	45.4545	40.0198	40.0198	37.1212	41.8831	45.4545	44.1388	37.7622	38.4545	48.913	46.9251	45.4545	49.0431	43.9655	42.9545	50.5051	45.4545	46.9251	46.9251	45.4545
mac-x4770	33.3333	33.3333	34.1667	48.8095	34.1667	35.0877	38.0952	47.619	26.2857	13.3929	26.2857	31.8841	48.8095	31.8841	25.3968	51.5873	48.8095	47.619	50.1253	42.328	46.5368	55.0595	51.5873	45.5487	43.0403	46.5368	47.619	48.8095	46.5368	51.5873	45.5487	45.5487	42.328	47.619	51.5873	50.1253	43.0403	43.8095	45.5487	53.2213	51.5873	50.1253	41.0509	48.8095	51.5873	51.5873	53.2213	53.2213	51.5873
mac-x4771	42.577	42.577	43.5294	54.4118	38.0882	39.0093	43.1373	58.5434	24.7059	25.1225	24.7059	25.5754	59.8529	25.5754	23.9651	57.1895	54.4118	53.2213	55.7276	47.9303	52.139	60.6618	57.1895	51.1509	48.6425	52.139	53.2213	54.4118	52.139	57.1895	51.1509	51.1509	47.9303	53.2213	57.1895	55.7276	48.6425	49.4118	51.1509	58.8235	57.1895	55.7276	46.6531	54.4118	57.1895	57.1895	58.8235	58.8235	57.1895
mac-x4772	27.3292	27.3292	28.0435	42.0652	28.0435	28.833	44.2834	40.9938	45.913	46.8297	45.913	47.8261	42.0652	47.8261	44.2834	44.5652	51.413	40.9938	43.2494	36.2319	40.0198	47.6902	44.5652	39.1304	45.0669	48.913	50.1035	46.7391	40.0198	44.5652	39.1304	39.1304	36.2319	40.9938	44.5652	43.2494	36.8729	37.5652	47.8261	46.0358	44.5652	48.0549	42.8786	42.0652	49.5169	44.5652	46.0358	46.0358	44.5652
mac-x4775	38.5417	38.5417	39.375	56.25	39.375	40.2961	44.7917	55.0595	10.25	10.4167	10.25	10.5978	56.25	10.5978	24.8843	59.0278	56.25	55.0595	57.5658	49.7685	53.9773	62.5	59.0278	52.9891	50.4808	53.9773	55.0595	56.25	53.9773	59.0278	52.9891	52.9891	49.7685	55.0595	59.0278	57.5658	50.4808	51.25	52.9891	60.6618	59.0278	57.5658	48.4914	56.25	59.0278	59.0278	60.6618	60.6618	59.0278
mac-x4779	34.1667	34.1667	35	50	35	35.9211	39.1667	48.8095	22.5	13.75	13.5	23.3696	50	23.3696	21.7593	52.7778	50	48.8095	51.3158	43.5185	47.7273	56.25	52.7778	46.7391	44.2308	47.7273	48.8095	50	47.7273	52.7778	46.7391	46.7391	43.5185	48.8095	52.7778	51.3158	44.2308	45	46.7391	54.4118	52.7778	51.3158	42.2414	50	52.7778	52.7778	54.4118	54.4118	52.7778
mac-x4781	40.1003	40.1003	41.0526	10.2632	10.2632	10.5263	40.3509	30.0752	41.6842	47.1491	41.6842	43.2494	30.7895	43.2494	40.3509	10.8187	15.3947	10.0251	21.0526	31.384	34.3301	11.5132	10.8187	33.6384	31.8826	14.7129	15.0376	10.2632	9.80861	10.8187	33.6384	33.6384	31.384	10.0251	10.8187	10.5263	31.8826	32.4211	14.4165	11.1455	10.8187	10.5263	30.49	20.5263	10.8187	10.8187	11.1455	11.1455	10.8187
mac-x4788	44.0476	44.0476	45	56.25	39.375	40.2961	44.7917	60.5655	30.75	31.25	30.75	31.7935	61.875	26.4946	29.8611	59.0278	56.25	55.0595	57.5658	49.7685	53.9773	62.5	59.0278	52.9891	50.4808	53.9773	55.0595	56.25	53.9773	59.0278	52.9891	52.9891	49.7685	55.0595	59.0278	57.5658	50.4808	51.25	52.9891	60.6618	59.0278	57.5658	48.4914	56.25	59.0278	59.0278	60.6618	60.6618	59.0278
mac-x4790	35.0877	35.0877	35.9211	51.3158	35.9211	36.8421	40.3509	50.1253	9.26316	9.42982	9.26316	9.61098	51.3158	9.61098	22.4172	54.0936	51.3158	50.1253	52.6316	44.8343	49.0431	57.5658	54.0936	48.0549	45.5466	49.0431	50.1253	51.3158	49.0431	54.0936	48.0549	48.0549	44.8343	50.1253	54.0936	52.6316	45.5466	46.3158	48.0549	55.7276	54.0936	52.6316	43.5572	51.3158	54.0936	54.0936	55.7276	55.7276	54.0936
mac-x4793	32.5758	32.5758	33.4091	47.7273	33.4091	34.3301	37.1212	46.5368	17.0909	17.4242	17.0909	13.3399	47.7273	13.3399	20.6229	50.5051	66.8182	46.5368	49.0431	41.2458	45.4545	53.9773	50.5051	44.4664	58.7413	63.6364	65.1515	52.5	45.4545	50.5051	44.4664	44.4664	41.2458	46.5368	50.5051	49.0431	41.958	42.7273	62.253	52.139	50.5051	53.9474	55.9561	47.7273	55.5556	50.5051	52.139	52.139	50.5051
mac-x4794	27.3292	27.3292	28.0435	42.0652	28.0435	28.833	44.2834	40.9938	45.913	46.8297	45.913	47.8261	42.0652	47.8261	44.2834	44.5652	51.413	40.9938	43.2494	36.2319	40.0198	47.6902	44.5652	39.1304	45.0669	48.913	50.1035	46.7391	40.0198	44.5652	39.1304	39.1304	36.2319	40.9938	44.5652	43.2494	36.8729	37.5652	47.8261	46.0358	44.5652	48.0549	42.8786	42.0652	49.5169	44.5652	46.0358	46.0358	44.5652
mac-x4801	45.7143	45.7143	46.6667	58.3333	40.8333	41.7544	46.6667	62.8571	32	32.5	32	33.0435	64.1667	27.5362	31.1111	61.1111	58.3333	57.1429	59.6491	51.8519	56.0606	64.5833	61.1111	55.0725	52.5641	56.0606	57.1429	58.3333	56.0606	61.1111	55.0725	55.0725	51.8519	57.1429	61.1111	59.6491	52.5641	53.3333	55.0725	62.7451	61.1111	59.6491	50.5747	58.3333	61.1111	61.1111	62.7451	62.7451	61.1111
mac-x4802	26.7857	26.7857	27.5	41.25	27.5	28.2895	59.0278	40.1786	61.25	62.5	61.25	59.6014	41.25	59.6014	59.0278	43.75	50.4167	40.1786	42.4342	35.4167	39.2045	46.875	43.75	38.3152	44.0705	47.9167	49.1071	45.8333	39.2045	43.75	38.3152	38.3152	35.4167	40.1786	43.75	42.4342	36.0577	36.75	46.8297	45.2206	43.75	47.1491	41.8822	41.25	48.6111	43.75	45.2206	45.2206	43.75
mac-x4807	34.1667	34.1667	35	50	35	35.9211	39.1667	48.8095	27	13.75	27	28.0435	50	28.0435	26.1111	52.7778	50	48.8095	51.3158	43.5185	47.7273	56.25	52.7778	46.7391	44.2308	47.7273	48.8095	50	47.7273	52.7778	46.7391	46.7391	43.5185	48.8095	52.7778	51.3158	44.2308	45	46.7391	54.4118	52.7778	51.3158	42.2414	50	52.7778	52.7778	54.4118	54.4118	52.7778
mac-x4809	41.2698	41.2698	42.2222	52.7778	36.9444	37.8655	41.6667	56.746	19.1111	19.4444	23.8889	19.8068	58.0556	14.8551	23.1481	55.5556	52.7778	51.5873	54.0936	46.2963	50.5051	59.0278	55.5556	49.5169	47.0085	50.5051	51.5873	52.7778	50.5051	55.5556	49.5169	49.5169	46.2963	51.5873	55.5556	54.0936	47.0085	47.7778	49.5169	57.1895	55.5556	54.0936	45.0192	52.7778	55.5556	55.5556	57.1895	57.1895	55.5556
mac-x4811	35.0877	35.0877	35.9211	51.3158	35.9211	36.8421	40.3509	50.1253	27.7895	14.1447	27.7895	28.833	51.3158	28.833	26.9006	54.0936	51.3158	50.1253	52.6316	44.8343	49.0431	57.5658	54.0936	48.0549	45.5466	49.0431	50.1253	51.3158	49.0431	54.0936	48.0549	48.0549	44.8343	50.1253	54.0936	52.6316	45.5466	46.3158	48.0549	55.7276	54.0936	52.6316	43.5572	51.3158	54.0936	54.0936	55.7276	55.7276	54.0936
mac-x4816	37.2294	37.2294	38.1818	47.7273	33.4091	34.3301	37.1212	51.1905	25.6364	26.1364	25.6364	26.6798	52.5	26.6798	24.7475	50.5051	47.7273	46.5368	49.0431	41.2458	45.4545	53.9773	50.5051	44.4664	41.958	45.4545	46.5368	47.7273	45.4545	50.5051	44.4664	44.4664	41.2458	46.5368	50.5051	49.0431	41.958	42.7273	44.4664	52.139	50.5051	49.0431	39.9687	47.7273	50.5051	50.5051	52.139	52.139	50.5051
mac-x4818	38.0952	38.0952	39.0476	9.7619	9.7619	10.0251	42.328	28.5714	43.8095	49.1071	43.8095	45.5487	29.2857	45.5487	42.328	10.3175	14.6429	9.52381	20.0501	29.6296	32.5758	11.0119	10.3175	31.8841	30.1282	13.961	14.2857	9.7619	9.30736	10.3175	31.8841	31.8841	29.6296	9.52381	10.3175	10.0251	30.1282	30.6667	13.6646	10.6443	10.3175	10.0251	28.7356	19.5238	10.3175	10.3175	10.6443	10.6443	10.3175
mac-x4819	36.1111	36.1111	36.9444	52.7778	36.9444	37.8655	41.6667	51.5873	23.8889	24.3056	23.8889	19.8068	52.7778	19.8068	23.1481	55.5556	52.7778	51.5873	54.0936	46.2963	50.5051	59.0278	55.5556	49.5169	47.0085	50.5051	51.5873	52.7778	50.5051	55.5556	49.5169	49.5169	46.2963	51.5873	55.5556	54.0936	47.0085	47.7778	49.5169	57.1895	55.5556	54.0936	45.0192	52.7778	55.5556	55.5556	57.1895	57.1895	55.5556
mac-x4820	30.0752	30.0752	30.7895	46.1842	30.7895	31.5789	40.3509	45.1128	27.7895	28.2895	27.7895	28.833	46.1842	28.833	26.9006	48.6842	56.4474	45.1128	47.3684	40.3509	44.1388	51.8092	48.6842	43.2494	50.1012	53.9474	55.1378	51.3158	44.1388	48.6842	43.2494	43.2494	40.3509	45.1128	48.6842	47.3684	40.9919	41.6842	52.8604	50.1548	48.6842	52.6316	47.9129	46.1842	54.0936	48.6842	50.1548	50.1548	48.6842
mac-x4821	38.0952	38.0952	39.0476	9.7619	9.7619	10.0251	42.328	28.5714	43.8095	58.0357	43.8095	45.5487	29.2857	45.5487	42.328	10.3175	14.6429	9.52381	20.0501	29.6296	32.5758	11.0119	10.3175	31.8841	30.1282	13.961	14.2857	9.7619	9.30736	10.3175	31.8841	31.8841	29.6296	9.52381	10.3175	10.0251	30.1282	30.6667	13.6646	10.6443	10.3175	10.0251	28.7356	19.5238	10.3175	15.4762	10.6443	10.6443	10.3175
mac-x4824	37.2294	37.2294	38.1818	9.54545	9.54545	9.80861	41.2458	27.9221	42.7273	52.2727	42.7273	44.4664	28.6364	44.4664	41.2458	10.101	19.0909	9.30736	19.6172	28.8721	31.8182	10.7955	10.101	31.1265	29.3706	18.1818	18.6147	9.54545	9.09091	10.101	31.1265	31.1265	28.8721	9.30736	10.101	9.80861	29.3706	29.9091	17.7866	10.4278	10.101	9.80861	27.9781	19.0909	10.101	15.1515	10.4278	10.4278	10.101
mac-x4826	35.0877	35.0877	35.9211	51.3158	35.9211	36.8421	40.3509	50.1253	9.26316	9.42982	9.26316	9.61098	51.3158	9.61098	22.4172	54.0936	51.3158	50.1253	52.6316	44.8343	49.0431	57.5658	54.0936	48.0549	45.5466	49.0431	50.1253	51.3158	49.0431	54.0936	48.0549	48.0549	44.8343	50.1253	54.0936	52.6316	45.5466	46.3158	48.0549	55.7276	54.0936	52.6316	43.5572	51.3158	54.0936	54.0936	55.7276	55.7276	54.0936
mac-x4827	30.0752	30.0752	30.7895	46.1842	30.7895	31.5789	40.3509	45.1128	23.1579	23.5746	23.1579	24.0275	46.1842	24.0275	22.4172	48.6842	56.4474	45.1128	47.3684	40.3509	44.1388	51.8092	48.6842	43.2494	50.1012	53.9474	55.1378	51.3158	44.1388	48.6842	43.2494	43.2494	40.3509	45.1128	48.6842	47.3684	40.9919	41.6842	52.8604	50.1548	48.6842	52.6316	47.9129	46.1842	54.0936	48.6842	50.1548	50.1548	48.6842
mac-x4829	31.8841	31.8841	32.7174	46.7391	32.7174	33.6384	36.2319	45.5487	25.0435	8.51449	25.0435	26.087	46.7391	26.087	24.1546	49.5169	46.7391	45.5487	48.0549	40.2576	44.4664	52.9891	49.5169	43.4783	40.9699	44.4664	45.5487	46.7391	44.4664	49.5169	43.4783	43.4783	40.2576	45.5487	49.5169	48.0549	40.9699	41.7391	43.4783	51.1509	49.5169	48.0549	38.9805	46.7391	49.5169	49.5169	51.1509	51.1509	49.5169
mac-x4830	31.9328	31.9328	32.6471	48.9706	32.6471	33.4365	43.1373	47.8992	39.5294	40.1961	39.5294	40.9207	48.9706	40.9207	38.3442	51.4706	59.8529	47.8992	50.1548	43.1373	46.9251	54.5956	51.4706	46.0358	53.5068	57.3529	58.5434	54.4118	46.9251	51.4706	46.0358	46.0358	43.1373	47.8992	51.4706	50.1548	43.7783	44.4706	56.266	52.9412	51.4706	55.7276	51.3185	48.9706	57.1895	51.4706	52.9412	52.9412	51.4706
mac-x4831	40.1003	40.1003	41.0526	51.3158	35.9211	36.8421	40.3509	55.1378	18.5263	18.8596	18.5263	19.222	82.1053	19.222	22.4172	54.0936	51.3158	50.1253	52.6316	44.8343	49.0431	57.5658	54.0936	48.0549	45.5466	49.0431	50.1253	51.3158	49.0431	54.0936	48.0549	48.0549	44.8343	50.1253	54.0936	52.6316	45.5466	46.3158	48.0549	55.7276	54.0936	52.6316	43.5572	51.3158	54.0936	54.0936	55.7276	55.7276	54.0936
mac-x4833	30.6667	30.6667	27	40.5	27	27.7895	61.6296	39.4286	60	61.25	60	58.4348	40.5	58.4348	65.4815	43	49.5	39.4286	41.6842	34.6667	38.4545	46.125	43	37.5652	43.1538	47	48.1905	45	38.4545	43	37.5652	37.5652	34.6667	39.4286	43	41.6842	35.3077	36	45.913	44.4706	43	46.3158	40.9655	40.5	47.7778	43	44.4706	44.4706	43
mac-x4835	42.577	42.577	43.5294	54.4118	38.0882	39.0093	43.1373	58.5434	19.7647	20.098	24.7059	20.4604	59.8529	20.4604	23.9651	57.1895	54.4118	53.2213	55.7276	47.9303	52.139	60.6618	57.1895	51.1509	48.6425	52.139	53.2213	54.4118	52.139	57.1895	51.1509	51.1509	47.9303	53.2213	57.1895	55.7276	48.6425	49.4118	51.1509	58.8235	57.1895	55.7276	46.6531	54.4118	57.1895	57.1895	58.8235	58.8235	57.1895
mac-x4837	35.0877	35.0877	35.9211	51.3158	35.9211	36.8421	40.3509	50.1253	13.8947	14.1447	13.8947	14.4165	51.3158	14.4165	22.4172	54.0936	56.4474	50.1253	52.6316	44.8343	49.0431	57.5658	54.0936	48.0549	50.1012	53.9474	55.1378	56.4474	49.0431	54.0936	48.0549	48.0549	44.8343	50.1253	54.0936	52.6316	45.5466	46.3158	52.8604	55.7276	54.0936	57.8947	47.9129	51.3158	59.5029	54.0936	55.7276	55.7276	54.0936
mac-x4839	41.2698	41.2698	42.2222	52.7778	36.9444	37.8655	41.6667	56.746	33.4444	14.5833	28.6667	29.7101	58.0556	29.7101	27.7778	55.5556	52.7778	51.5873	54.0936	46.2963	50.5051	59.0278	55.5556	49.5169	47.0085	50.5051	51.5873	52.7778	50.5051	55.5556	49.5169	49.5169	46.2963	51.5873	55.5556	54.0936	47.0085	47.7778	49.5169	57.1895	55.5556	54.0936	45.0192	52.7778	55.5556	55.5556	57.1895	57.1895	55.5556
mac-x4840	31.8841	31.8841	32.7174	46.7391	32.7174	33.6384	36.2319	45.5487	25.0435	25.5435	25.0435	26.087	46.7391	26.087	24.1546	49.5169	46.7391	45.5487	48.0549	40.2576	44.4664	52.9891	49.5169	43.4783	40.9699	44.4664	45.5487	46.7391	44.4664	49.5169	43.4783	43.4783	40.2576	45.5487	49.5169	48.0549	40.9699	41.7391	43.4783	51.1509	49.5169	48.0549	38.9805	46.7391	49.5169	49.5169	51.1509	51.1509	49.5169
mac-x4841	28.5714	28.5714	29.2857	29.2857	34.1667	35.0877	46.5608	28.5714	70.0952	49.1071	48.1905	50.1035	29.2857	50.1035	46.5608	10.3175	14.6429	9.52381	20.0501	29.6296	32.5758	11.0119	10.3175	31.8841	30.1282	13.961	14.2857	9.7619	9.30736	10.3175	31.8841	31.8841	29.6296	9.52381	10.3175	10.0251	30.1282	30.6667	13.6646	10.6443	10.3175	10.0251	28.7356	19.5238	10.3175	15.4762	10.6443	10.6443	10.3175
mac-x4842	27.3292	27.3292	28.0435	42.0652	28.0435	28.833	44.2834	40.9938	45.913	46.8297	54.2609	47.8261	42.0652	47.8261	44.2834	44.5652	51.413	40.9938	43.2494	36.2319	40.0198	47.6902	44.5652	39.1304	45.0669	48.913	50.1035	46.7391	40.0198	44.5652	39.1304	39.1304	36.2319	40.9938	44.5652	43.2494	36.8729	37.5652	47.8261	46.0358	44.5652	48.0549	42.8786	42.0652	49.5169	44.5652	46.0358	46.0358	44.5652
mac-x4846	31.25	31.25	32.0833	45.8333	32.0833	33.0044	35.4167	44.6429	24.5	25	24.5	25.5435	45.8333	25.5435	23.6111	48.6111	45.8333	44.6429	47.1491	39.3519	43.5606	52.0833	48.6111	42.5725	40.0641	43.5606	44.6429	45.8333	43.5606	48.6111	42.5725	42.5725	39.3519	44.6429	48.6111	47.1491	40.0641	40.8333	42.5725	50.2451	48.6111	47.1491	38.0747	45.8333	48.6111	48.6111	50.2451	50.2451	48.6111
mac-x4847	34.1667	34.1667	35	50	35	35.9211	39.1667	48.8095	27	9.16667	27	28.0435	50	28.0435	26.1111	52.7778	50	48.8095	51.3158	43.5185	47.7273	56.25	52.7778	46.7391	44.2308	47.7273	48.8095	50	47.7273	52.7778	46.7391	46.7391	43.5185	48.8095	52.7778	51.3158	44.2308	45	46.7391	54.4118	52.7778	51.3158	42.2414	50	52.7778	52.7778	54.4118	54.4118	52.7778
mac-x4848	44.0476	44.0476	45	56.25	39.375	40.2961	44.7917	60.5655	30.75	31.25	30.75	31.7935	61.875	26.4946	29.8611	59.0278	56.25	55.0595	57.5658	49.7685	53.9773	62.5	59.0278	52.9891	50.4808	53.9773	55.0595	56.25	53.9773	59.0278	52.9891	52.9891	49.7685	55.0595	59.0278	57.5658	50.4808	51.25	52.9891	60.6618	59.0278	57.5658	48.4914	56.25	59.0278	59.0278	60.6618	60.6618	59.0278
mac-x4849	42.577	42.577	43.5294	54.4118	38.0882	39.0093	43.1373	58.5434	19.7647	20.098	24.7059	20.4604	59.8529	20.4604	23.9651	57.1895	54.4118	53.2213	55.7276	47.9303	52.139	60.6618	57.1895	51.1509	48.6425	52.139	53.2213	54.4118	52.139	57.1895	51.1509	51.1509	47.9303	53.2213	57.1895	55.7276	48.6425	49.4118	51.1509	58.8235	57.1895	55.7276	46.6531	54.4118	57.1895	57.1895	58.8235	58.8235	57.1895
mac-x4850	31.25	31.25	27.5	41.25	27.5	28.2895	59.0278	31.25	57.1667	58.3333	57.1667	59.6014	27.5	55.3442	62.963	29.1667	22.9167	22.3214	37.7193	27.5463	30.4924	26.0417	24.3056	29.8007	28.0449	21.7803	22.3214	27.5	26.1364	24.3056	29.8007	29.8007	27.5463	26.7857	24.3056	23.5746	28.0449	32.6667	21.2862	25.1225	24.3056	28.2895	26.6523	36.6667	24.3056	29.1667	25.1225	25.1225	24.3056
mac-x4851	42.577	42.577	43.5294	54.4118	38.0882	39.0093	43.1373	58.5434	14.8235	15.0735	24.7059	15.3453	59.8529	15.3453	23.9651	57.1895	54.4118	53.2213	55.7276	47.9303	52.139	60.6618	57.1895	51.1509	48.6425	52.139	53.2213	54.4118	52.139	57.1895	51.1509	51.1509	47.9303	53.2213	57.1895	55.7276	48.6425	49.4118	51.1509	58.8235	57.1895	55.7276	46.6531	54.4118	57.1895	57.1895	58.8235	58.8235	57.1895
mac-x4856	36.4389	36.4389	37.3913	42.0652	28.0435	28.833	44.2834	40.9938	45.913	46.8297	45.913	47.8261	42.0652	47.8261	44.2834	44.5652	51.413	40.9938	43.2494	36.2319	40.0198	47.6902	44.5652	39.1304	45.0669	48.913	50.1035	46.7391	40.0198	44.5652	39.1304	39.1304	36.2319	40.9938	44.5652	43.2494	36.8729	37.5652	47.8261	46.0358	44.5652	48.0549	42.8786	42.0652	49.5169	44.5652	46.0358	46.0358	44.5652
mac-x4857	25.8242	25.8242	26.5385	39.8077	26.5385	27.3279	33.9744	38.7363	23.5385	24.0385	23.5385	24.5819	39.8077	24.5819	22.6496	42.3077	48.6538	38.7363	40.9919	33.9744	37.7622	45.4327	42.3077	36.8729	42.3077	46.1538	47.3443	44.2308	37.7622	42.3077	36.8729	36.8729	33.9744	38.7363	42.3077	40.9919	34.6154	35.3077	45.0669	43.7783	42.3077	45.5466	40.1194	39.8077	47.0085	42.3077	43.7783	43.7783	42.3077
mac-x4858	35.0877	35.0877	35.9211	51.3158	35.9211	36.8421	40.3509	50.1253	9.26316	9.42982	9.26316	9.61098	51.3158	9.61098	22.4172	54.0936	51.3158	50.1253	52.6316	44.8343	49.0431	57.5658	54.0936	48.0549	45.5466	49.0431	50.1253	51.3158	49.0431	54.0936	48.0549	48.0549	44.8343	50.1253	54.0936	52.6316	45.5466	46.3158	48.0549	55.7276	54.0936	52.6316	43.5572	51.3158	54.0936	54.0936	55.7276	55.7276	54.0936
mac-x4861	34.1667	34.1667	35	50	35	35.9211	39.1667	48.8095	22.5	22.9167	22.5	18.6957	50	18.6957	26.1111	52.7778	50	48.8095	51.3158	43.5185	47.7273	56.25	52.7778	46.7391	44.2308	47.7273	48.8095	50	47.7273	52.7778	46.7391	46.7391	43.5185	48.8095	52.7778	51.3158	44.2308	45	46.7391	54.4118	52.7778	51.3158	42.2414	50	52.7778	52.7778	54.4118	54.4118	52.7778
mac-x4862	38.0952	38.0952	39.0476	9.7619	9.7619	10.0251	25.3968	28.5714	26.2857	26.7857	30.6667	27.3292	29.2857	27.3292	25.3968	10.3175	14.6429	9.52381	15.0376	25.3968	27.9221	11.0119	10.3175	27.3292	25.8242	13.961	14.2857	9.7619	9.30736	10.3175	27.3292	27.3292	25.3968	9.52381	10.3175	10.0251	25.8242	26.2857	18.2195	10.6443	10.3175	10.0251	24.6305	14.6429	10.3175	15.4762	10.6443	10.6443	10.3175
mac-x4863	42.577	42.577	43.5294	54.4118	38.0882	39.0093	43.1373	58.5434	19.7647	20.098	19.7647	20.4604	59.8529	20.4604	23.9651	57.1895	54.4118	53.2213	55.7276	47.9303	52.139	60.6618	57.1895	51.1509	48.6425	52.139	53.2213	54.4118	52.139	57.1895	51.1509	51.1509	47.9303	53.2213	57.1895	55.7276	48.6425	49.4118	51.1509	58.8235	57.1895	55.7276	46.6531	54.4118	57.1895	57.1895	58.8235	58.8235	57.1895
mac-x4869	30.0752	30.0752	30.7895	46.1842	30.7895	31.5789	40.3509	45.1128	18.5263	18.8596	18.5263	19.222	46.1842	19.222	22.4172	48.6842	56.4474	45.1128	47.3684	40.3509	44.1388	51.8092	48.6842	43.2494	50.1012	53.9474	55.1378	51.3158	44.1388	48.6842	43.2494	43.2494	40.3509	45.1128	48.6842	47.3684	40.9919	41.6842	52.8604	50.1548	48.6842	52.6316	47.9129	46.1842	54.0936	48.6842	50.1548	50.1548	48.6842
mac-x4876	37.2549	37.2549	38.0882	54.4118	38.0882	39.0093	43.1373	53.2213	29.6471	15.0735	29.6471	35.8056	54.4118	35.8056	28.7582	57.1895	54.4118	53.2213	55.7276	47.9303	52.139	60.6618	57.1895	51.1509	48.6425	52.139	53.2213	54.4118	52.139	57.1895	51.1509	51.1509	47.9303	53.2213	57.1895	55.7276	48.6425	49.4118	51.1509	58.8235	57.1895	55.7276	46.6531	54.4118	57.1895	57.1895	58.8235	58.8235	57.1895
[truncated: 214 more rows]
[truncated: 510 more columns]

## Sheet: Pairwise_TC(D4)
	ZINC000518842964	ZINC000464771011	ZINC000615622500	ZINC000621433143	ZINC000465129598	ZINC000176752603	ZINC000464682470	ZINC000437075156	ZINC000466408491	ZINC000237938360	ZINC000268141382	ZINC000497056051	ZINC000639348242	ZINC000375299581	ZINC000278933042	ZINC000358506216	ZINC000572302473	ZINC000155719879	ZINC000271382349	ZINC000421039533	ZINC000480408888	ZINC000270269326	ZINC000415558697	ZINC000130532671	ZINC000560268239	ZINC000601953994	ZINC000293543779	ZINC000185158323	ZINC000467716766	ZINC000092642352	ZINC000429271342	ZINC000179028195	ZINC000343185691	ZINC000362128724	ZINC000425345543	ZINC000414571266	ZINC000573216829	ZINC000655736376	ZINC000651262870	ZINC000449156693	ZINC000493204343	ZINC000566614319	ZINC000425369559	ZINC000191583186	ZINC000419278537	ZINC000431415543	ZINC000651403808	ZINC000609076791	ZINC000539926398
[truncated: 541 more rows]
[truncated: 492 more columns]

[truncated: 5 more sheets: Pairwise_MCS(D4), Pairwise_TC(Sigma2), Pairwise_MCS(Sigma2), Pairwise_TC(AmpC), Pairwise_MCS(AmpC)]
